# Supplementary material for: Feedbacks, Bifurcations, and Cell Fate Decision-Making in the p53 System
Source: PLoS Comput Biol. 2016 Feb 29;12(2):e1004787. doi: 10.1371/journal.pcbi.1004787 (PMC4771203; doi:10.1371/journal.pcbi.1004787)
Supplement: S1 Code — (ZIP) [file pcbi.1004787.s007.zip]

Archive with 19 entries (13 files):
- S1_Code_Matlab/
- S1_Code_Matlab/ReadMe.txt
- S1_Code_Matlab/complete/
- S1_Code_Matlab/complete/p53_network.m
- S1_Code_Matlab/complete/make_plots.m
- S1_Code_Matlab/complete/run_simulation.m
- S1_Code_Matlab/modular/
- S1_Code_Matlab/modular/core/
- S1_Code_Matlab/modular/core/make_plots.m
- S1_Code_Matlab/modular/core/run_simulation.m
- S1_Code_Matlab/modular/core/p53_network_core_module.m
- S1_Code_Matlab/modular/apoptotic/
- S1_Code_Matlab/modular/apoptotic/make_plots.m
- S1_Code_Matlab/modular/apoptotic/run_simulation.m
- S1_Code_Matlab/modular/apoptotic/p53_network_apoptotic_module.m
- S1_Code_Matlab/modular/arrest/
- S1_Code_Matlab/modular/arrest/make_plots.m
- S1_Code_Matlab/modular/arrest/run_simulation.m
- S1_Code_Matlab/modular/arrest/p53_network_arrest_module.m
