# Supplementary material for: Feedbacks, Bifurcations, and Cell Fate Decision-Making in the p53 System
Source: PLoS Comput Biol. 2016 Feb 29;12(2):e1004787. doi: 10.1371/journal.pcbi.1004787 (PMC4771203; doi:10.1371/journal.pcbi.1004787)
Supplement: S1 Code — (ZIP) [file pcbi.1004787.s007.zip › S1_Code_Matlab/modular/core/p53_network_core_module.m]

% % % % % % % % % % % % % % % % % % % % % % % % % % % % % % % % % % % % % %
%                                                                         %
%              The p53 network model by Hat et al. (2016).                %
%                                                                         %
%  This file contains the definition of the regulatory core of the model. %
%  Most of parameters and ODEs are defined here. This file is intended to %
%  be used by the main simulation script.                                 %
%                                                                         %
% % % % % % % % % % % % % % % % % % % % % % % % % % % % % % % % % % % % % %


% The system of ODEs is autonomous => 1st parameter (time) has been omitted.
function dy = p53_network_core_module(~,y)  
%% --------------------------===[ PARAMETERS ]===--------------------------

% Total amounts of molecules per cell --
%                       % (Global variables are defined in run_simulation.m 
global SIAH1_tot;       %  and used for defining initial conditions.)
ATM_tot  = 1e5;
AKT_tot  = 1e5;         % [BMC Syst.Biol.2013: 2e5]
PIP_tot  = 1e5;         % total amount of {PIP2 and PIP3}
PI3K_tot = 1e5;


% Reaction rates --

% gene activation
%
q0_pten = 1e-5;  % spontaneous PTEN gene activation  
q0_wip1 = 1e-5;  % spontaneous Wip1 gene activation     
q0_mdm2 = 1e-4;  % spontaneous Mdm2 gene activation 
%
q1_pten = 3e-13; % PTEN gene activation induced by p53 killer, equal 0 for PTEN non-inducible cells (MCF7)
q1_mdm2 = 3e-13; % Mdm2 gene activation induced by p53 arrester
q1_wip1 = 3e-13; % Wip1 gene activation induced by p53 arrester
 
% gene inactivation
%
q2 = 3e-3;       % for genes of Wip1, Mdm2, PTEN
    
% transcription
%
s1 = 0.1;        % Wip1 mRNA synthesis  
s2 = 0.03;       % PTEN mRNA synthesis
s3 = 0.1;        % Mdm2 mRNA synthesis
    
% translation
%
t1 = 0.1;        % Wip1 translation
t2 = 0.1;        % PTEN translation
t3 = 0.1;        % Mdm2 translation   
    
% protein synthesis    
%
s6 = 300;        % p53 sythesis
s8 =  30;        % HIPK2 synthesis    

% phosphorylation 
%
p1  = 3e-4;      % ATM phosphorylation due to IR-induced DNA DSBs   
p2  = 1e-8;      % SIAH1 phosphorylation by ATM_p     
p3  = 3e-8;      % p53 phosphorylation by ATM_p at Ser15 and Ser20
p4  = 1e-10;     % p53 arrester phosphorylation by HIPK2 at Ser46    
p5  = 1e-8;      % Mdm2_cyt phosphorylation
p6  = 1e-8;      % Mdm2_nuc_S166S186p phosphorylation by ATM_p at Ser395     
p8  = 3e-9;      % PIP3 phosphorylation by (implicit) PI3K
p11 =  p4;       % p53 phosphorylation by HIPK2 at Ser46
p12 = 1e-9;      % AKT phosphorylation at PIP3 
  
% dephosphorylation 
%
d1  = 1e-8;      % ATM_p dephosphorylation by Wip1
d2  = 3e-5;      % SIAH1_p dephosphorylation    
d3  = 1e-4;      % p53_arrester spontaneous dephosphorylation  
d4  = 1e-10;     % p53_killer dephoshorylation of Ser46 by Wip1   
d5  = 1e-4;      % Mdm2_cyt_S166S186p dephosphorylation of Ser166 and Ser186 
d6  = 1e-10;     % Mdm2_nuc_S166S186p_S395p dephosphorylation of Ser395 by Wip1 
d7  = 3e-7;      % PIP3 dephosphorylation to PIP2 by PTEN
d8  = 1e-4;      % AKT_p spontaneous dephosphorylation     
d10 =  d3;       % p53_killer spontaneous dephosphorylation of Ser15 and Ser20  
d11 =  d4;       % p53_S46 dephoshorylation of Ser46 by Wip1 

% import/export
%
i1 = 1e-3;       % Mdm2_cyt_S166_S186 nuclear import  
        
% mRNA degradation
%
g1 = 3e-4;       % Wip1   
g2 = 3e-4;       % PTEN    
g3 = 3e-4;       % Mdm2 (controls oscillations of p53--Mdm2)
    
% protein degradation
%  
g6  = 3e-5;      % PTEN (delay of positive feedback loop)  
g7  = 1e-13;     % Mdm2_nuc_S166186p-driven and SIAH1_0-driven HIPK2 degradation
g8  = 3e-4;      % Wip1 (time lag to ATM dephosphorylation)   
g10 = 1e-5;      % p53 spontaneous degradation
g101= 1e-5;      % p53 non-killer, non ser46 spontaneous degradation 
g11 = 1e-11;     % p53 degradation forced by Mdm2_nuc_S166_S186 (power 2)    
g12 = 1e-13;     % p53_arrester degradation forced by Mdm2_nuc_S166S186p (power 2)
g13 = g12;       % p53_killer degradation forced by Mdm2_nuc_S166S186p    
g14 = 1e-4;      % Mdm2_cyt_0  
g15 = 3e-5;      % Mdm2_cyt_S166S186p, Mdm2_nuc_S166S186p, Mdm2_n_S166S186p_S395p spontaneous degradation
g16 = 1e-4;      % Mdm2_nuc_S166S186p_395p degradatoin Ser395p-dependent

% Hill coefficient
h = 2;           % used in multiple places
   
% Michaelis--Menten constants:
M1 = 5;         % M--M const. in ATM phoshorylation due to IR 

% Reusable expressions for genes' activity

AS_MDM2 = (q0_mdm2 + q1_mdm2*y(6)^h)/(q2+q0_mdm2 + q1_mdm2*y(6)^h);  % gene state Mdm2                                   
AS_PTEN = (q0_pten + q1_pten*y(8)^h)/(q2+q0_pten + q1_pten*y(8)^h);  % gene state PTEN  
AS_WIP1 = (q0_wip1 + q1_wip1*y(6)^h)/(q2+q0_wip1 + q1_wip1*y(6)^h);  % gene state Wip1


%% ----------------------------===[ DYNAMICS ]===--------------------------

dy = zeros(33,1);

%--------- CORE -----------------------------------------------------------

ATM_0   = ATM_tot   - y(2);
SIAH1_p = SIAH1_tot - y(3);
AKT_0   = AKT_tot   - y(19);
PIP2    = PIP_tot   - y(18);

% DNA_DSB (DNA damage)
dy(1)= 0; % Note: no new damage and no DNA repair.

% ATM_p
dy(2)= ...
  -d1*y(15)*y(2)...               % dephoshorylation by Wip1
  +p1*ATM_0*y(1)^h/(y(1)^h+M1^h); % phoshorylation due to IR 

% SIAH1_0
dy(3)=...
  -p2*y(2)*y(3)...           % phosphorylation by ATM_p
  +d2*SIAH1_p;               % SIAH1_p dephosphorylation

% HIPK2
dy(4)= ...
  +s8 ...                    % synthesis
  -g7*y(4)*(y(12)+y(3))^2;   % degradation induced by Mdm2_nuc_S166S186p and SIAH1

% p53_0p
dy(5)=...
  +s6...                     % synthesis
  -p3*y(2)*y(5)...           % phosphorylation by ATM_p on Ser15 and Ser20
  +d3*y(6)...                % spontanuous dephosphorylation of p53_arrester
  -(g101+g11*y(12)^h)*y(5)...% degradation: spontanuous and induced by Mdm2_nuc_S166S186p 
  +d11*y(15)*y(7)...         % p53_Ser46 dephosphorylation of Ser46 by Wip1
  -p11*y(4)*y(5);            % phosphorylation at Ser46 by HIPK2

% p53_arrester
dy(6)=...
  +p3*y(2)*y(5)...           % phosphorylation by ATM_p on Ser15 and Ser20
  -d3*y(6)...                % spontanuous dephosphorylation
  -(g101+g12*y(12)^h)*y(6)...% degradation: spontaneous and induced by Mdm2_nuc_S166S186p
  -p4*y(6)*y(4)...           % phosphorylation at Ser46 by HIPK2
  +d4*y(15)*y(8);            % p53_killer dephosphorylation at Ser46 by Wip1

% p53_S46p
dy(7)=...
  +p11*y(4)*y(5)...          % p53_0 phosphorylation at Ser46 by HIPK2
  -d11*y(15)*y(7)...         % p53_S46p dephosphorylation at Ser46 by Wip1
  -p3*y(2)*y(7)...           % p53_S46p phosphorylation by ATM_p at Ser15 and Ser20
  -(g10+g13*y(12)^h)*y(7)... % degradation: spontaneous and by induced by Mdm2_nuc_S166S186p
  +d10*y(8);                 % p53_killer dephosphorylation of Ser15 and Ser20   

% p53_killer
dy(8)=...
  +p4*y(6)*y(4)...           % p53_arrester phosphorylation at Ser46 by HIPK2
  -d4*y(15)*y(8) ...         % dephosphorylation at Ser46 by Wip1
  -(g10+g13*y(12)^h)*y(8)... % degradation: spontaneous and induced by Mdm2_nuc_S166S186p
  +p3*y(2)*y(7)...           % p53_S46 phosphorylation by ATM_p at Ser15 and Ser20
  -d10*y(8);                 % dephosphorylation of Ser15 and Ser20

% Mdm2 mRNA  
dy(9)=...
  +s3*AS_MDM2...             % Mdm2 gene transcription
  -g3*y(9);                  % spontaneous degradation

% MDM2_cyt_0p
dy(10)= ...
  +t3*y(9) ...               % translation
  -p5*y(10)*y(19) ...        % Mdm2_cyt_0 phosphorylation by AKT_p
  +d5*y(11) ...              % dephosphorylation at Ser166 and 186
  -g14*y(10);                % spontaneous degradation

% Mdm2_cyt_S166S186p
dy(11)=...
  -i1*y(11) ...              % Mdm2_cyt_S166S186p nuclear import
  +p5*y(10)*y(19) ...        % Mdm2_cyt_0 phosphorylation by AKT_p
  -d5*y(11) ...              % dephosphorylation of Ser166 and Set186
  -g15*y(11);                % spontaneous degradation 

% Mdm2_nuc_S166S186p
dy(12)= ...
  +i1*y(11) ...              % Mdm2_cyt_S166S186p nuclear import
  -g15*y(12) ...             % spontaneous degradation 
  -p6*y(2)*y(12) ...         % phosphorylation by ATM_p at Ser395
  +d6*y(15)*y(13);           % dephosphorylation of Ser395 of Mdm2_nuc_S166S186p_S395p by Wip1 

% Mdm2_nuc_S166S186p_S395p
dy(13)=...
  +p6*y(2)*y(12) ...         % Mdm2_nuc_S166S186p phosphorylation at Ser395 by ATM_p
  -d6*y(15)*y(13) ...        % Mdm2_nuc_S166S186p_S395p dephosphorylation at Ser395 by Wip1 
  -g15*y(13) ...             % spontaneous degradation 
  -g16*y(13);                % Ser395p-dependent degradation

% Wip1 mRNA  
dy(14)= ...
  +s1*AS_WIP1 ...            % Wip1 gene transcription 
  -g1*y(14);                 % degradation

% Wip1 (protein)
dy(15)= ... 
  +t1*y(14) ...              % Wip mRNA translation
  -g8*y(15);                 % degradation 

% PTEN mRNA  
dy(16)=...
  +s2*AS_PTEN...             % PTEN gene transcription
  -g2*y(16);                 % degradation 

% PTEN (protein)
dy(17)=...
  +t2*y(16)...               % PTEN_mRNA translation 
  -g6*y(17);                 % degradation 

% PIP3
dy(18)=...
  +p8*PIP2*PI3K_tot...       % phopshorylation by PI3K
  -d7*y(17)*y(18);           % dephosphorylation by PTEN

% AKT_p
dy(19)=...
  +p12*AKT_0*y(18) ...       % phopshorylation at PIP3
  -d8*y(19);                 % dephosphorylation 

% Note: There are no equations for modules.
