# Supplementary material for: Feedbacks, Bifurcations, and Cell Fate Decision-Making in the p53 System
Source: PLoS Comput Biol. 2016 Feb 29;12(2):e1004787. doi: 10.1371/journal.pcbi.1004787 (PMC4771203; doi:10.1371/journal.pcbi.1004787)
Supplement: S2 Code — (ZIP) [file pcbi.1004787.s008.zip]

Archive with 5 entries (3 files):
- S2_Code_BioNetGen/
- S2_Code_BioNetGen/export/
- S2_Code_BioNetGen/export/p53.xml
- S2_Code_BioNetGen/ReadMe.txt
- S2_Code_BioNetGen/p53.bngl
