# Supplementary material for: Feedbacks, Bifurcations, and Cell Fate Decision-Making in the p53 System
Source: PLoS Comput Biol. 2016 Feb 29;12(2):e1004787. doi: 10.1371/journal.pcbi.1004787 (PMC4771203; doi:10.1371/journal.pcbi.1004787)
Supplement: S2 Code — (ZIP) [file pcbi.1004787.s008.zip › S2_Code_BioNetGen/export/p53.xml]

<?xml version="1.0" encoding="UTF-8"?>
<!-- Created by BioNetGen 2.2.5  -->
<sbml xmlns="http://www.sbml.org/sbml/level2" level="2" version="1">
  <model id="p53">
    <listOfCompartments>
      <compartment id="cell" size="1"/>
    </listOfCompartments>
    <listOfSpecies>
      <species id="S1" compartment="cell" initialConcentration="100000" name="SIAH1(S19~0)"/>
      <species id="S2" compartment="cell" initialConcentration="100000" name="ATM(S1981~0)"/>
      <species id="S3" compartment="cell" initialConcentration="100000" name="PI3K()"/>
      <species id="S4" compartment="cell" initialConcentration="100000" name="PtdIns(s~PP)"/>
      <species id="S5" compartment="cell" initialConcentration="100000" name="AKT(T308~0)"/>
      <species id="S6" compartment="cell" initialConcentration="300000" name="Rb(S567~0,b)"/>
      <species id="S7" compartment="cell" initialConcentration="200000" name="E2F1(b)"/>
      <species id="S8" compartment="cell" initialConcentration="100000" name="BclXL(b)"/>
      <species id="S9" compartment="cell" initialConcentration="60000" name="Bad(S75_S99~0,b)"/>
      <species id="S10" compartment="cell" initialConcentration="200000" name="Fourteen_3_3(b)"/>
      <species id="S11" compartment="cell" initialConcentration="2" name="gene_Wip1(tf~0)"/>
      <species id="S12" compartment="cell" initialConcentration="2" name="gene_Mdm2(tf~0)"/>
      <species id="S13" compartment="cell" initialConcentration="2" name="gene_p21(tf~0)"/>
      <species id="S14" compartment="cell" initialConcentration="2" name="gene_PTEN(tf~0)"/>
      <species id="S15" compartment="cell" initialConcentration="2" name="gene_Bax(tf~0)"/>
      <species id="S16" compartment="cell" initialConcentration="0" name="gene_Wip1(tf~1)"/>
      <species id="S17" compartment="cell" initialConcentration="0" name="gene_Mdm2(tf~1)"/>
      <species id="S18" compartment="cell" initialConcentration="0" name="gene_p21(tf~1)"/>
      <species id="S19" compartment="cell" initialConcentration="0" name="gene_PTEN(tf~1)"/>
      <species id="S20" compartment="cell" initialConcentration="0" name="gene_Bax(tf~1)"/>
      <species id="S21" compartment="cell" initialConcentration="0" name="DNA_DSB()"/>
      <species id="S22" compartment="cell" initialConcentration="0" name="ATM(S1981~P)"/>
      <species id="S23" compartment="cell" initialConcentration="0" name="SIAH1(S19~P)"/>
      <species id="S24" compartment="cell" initialConcentration="0" name="HIPK2()"/>
      <species id="S25" compartment="cell" initialConcentration="0" name="mRNA_Wip1()"/>
      <species id="S26" compartment="cell" initialConcentration="0" name="Wip1()"/>
      <species id="S27" compartment="cell" initialConcentration="0" name="p53(S15_S20~0,S46~0)"/>
      <species id="S28" compartment="cell" initialConcentration="0" name="mRNA_Mdm2()"/>
      <species id="S29" compartment="cell" initialConcentration="0" name="Mdm2(S166_S186~0,S395~0,loc~Cyt)"/>
      <species id="S30" compartment="cell" initialConcentration="0" name="mRNA_PTEN()"/>
      <species id="S31" compartment="cell" initialConcentration="0" name="PTEN()"/>
      <species id="S32" compartment="cell" initialConcentration="0" name="PtdIns(s~PPP)"/>
      <species id="S33" compartment="cell" initialConcentration="0" name="AKT(T308~P)"/>
      <species id="S34" compartment="cell" initialConcentration="0" name="mRNA_p21()"/>
      <species id="S35" compartment="cell" initialConcentration="0" name="p21(b)"/>
      <species id="S36" compartment="cell" initialConcentration="0" name="Cyclin_E(b)"/>
      <species id="S37" compartment="cell" initialConcentration="0" name="Rb(S567~P,b)"/>
      <species id="S38" compartment="cell" initialConcentration="0" name="E2F1(b!1).Rb(S567~0,b!1)"/>
      <species id="S39" compartment="cell" initialConcentration="0" name="mRNA_Bax()"/>
      <species id="S40" compartment="cell" initialConcentration="0" name="Bax(b)"/>
      <species id="S41" compartment="cell" initialConcentration="0" name="Bad(S75_S99~0,b!1).BclXL(b!1)"/>
      <species id="S42" compartment="cell" initialConcentration="0" name="Bad(S75_S99~PP,b)"/>
      <species id="S43" compartment="cell" initialConcentration="0" name="Caspase(csp~Pro)"/>
      <species id="S44" compartment="cell" initialConcentration="0" name="p53(S15_S20~PP,S46~0)"/>
      <species id="S45" compartment="cell" initialConcentration="0" name="p53(S15_S20~0,S46~P)"/>
      <species id="S46" compartment="cell" initialConcentration="0" name="Mdm2(S166_S186~PP,S395~0,loc~Cyt)"/>
      <species id="S47" compartment="cell" initialConcentration="0" name="Cyclin_E(b!1).p21(b!1)"/>
      <species id="S48" compartment="cell" initialConcentration="0" name="Bax(b!1).BclXL(b!1)"/>
      <species id="S49" compartment="cell" initialConcentration="0" name="Bad(S75_S99~PP,b!1).Fourteen_3_3(b!1)"/>
      <species id="S50" compartment="cell" initialConcentration="0" name="Caspase(csp~Act)"/>
      <species id="S51" compartment="cell" initialConcentration="0" name="p53(S15_S20~PP,S46~P)"/>
      <species id="S52" compartment="cell" initialConcentration="0" name="Mdm2(S166_S186~PP,S395~0,loc~Nuc)"/>
      <species id="S53" compartment="cell" initialConcentration="0" name="Mdm2(S166_S186~PP,S395~P,loc~Nuc)"/>
    </listOfSpecies>
    <listOfParameters>
      <!-- Independent variables -->
      <parameter id="STOCHASTIC_GENES" value="0"/>
      <parameter id="IR_duration" value="600"/>
      <parameter id="IR_Gy" value="2"/>
      <parameter id="DNA_DSB_per_1Gy" value="10"/>
      <parameter id="is_IR_switched_on" value="0"/>
      <parameter id="has_DNA_DSB_repair" value="1"/>
      <parameter id="can_Caspase_make_DNA_DSB" value="1"/>
      <parameter id="_total" value="100000"/>
      <parameter id="Bad_total" value="60000"/>
      <parameter id="Fourteen_3_3_total" value="200000"/>
      <parameter id="DNA_DSB_Repair_Cplx_total" value="20"/>
      <parameter id="DNA_DSB_max" value="1000000"/>
      <parameter id="a1" value="3e-10"/>
      <parameter id="a2" value="1e-12"/>
      <parameter id="_q0" value="1e-05"/>
      <parameter id="_q1" value="3e-13"/>
      <parameter id="n_pten_alleles" value="2"/>
      <parameter id="n_mdm2_alleles" value="2"/>
      <parameter id="n_wip1_alleles" value="2"/>
      <parameter id="n_p21_alleles" value="2"/>
      <parameter id="n_bax_alleles" value="2"/>
      <parameter id="q2" value="0.003"/>
      <parameter id="_s" value="0.1"/>
      <parameter id="_t" value="0.1"/>
      <parameter id="_ss" value="30"/>
      <parameter id="p1" value="0.0003"/>
      <parameter id="p2" value="1e-08"/>
      <parameter id="p3" value="3e-08"/>
      <parameter id="p4" value="1e-10"/>
      <parameter id="p5" value="1e-08"/>
      <parameter id="p6" value="1e-08"/>
      <parameter id="p7" value="3e-09"/>
      <parameter id="p8" value="3e-09"/>
      <parameter id="p9" value="3e-06"/>
      <parameter id="p12" value="1e-09"/>
      <parameter id="d1" value="1e-08"/>
      <parameter id="d2" value="3e-05"/>
      <parameter id="d3" value="0.0001"/>
      <parameter id="d4" value="1e-10"/>
      <parameter id="d5" value="0.0001"/>
      <parameter id="d6" value="1e-10"/>
      <parameter id="d7" value="3e-07"/>
      <parameter id="d8" value="0.0001"/>
      <parameter id="d9" value="3e-05"/>
      <parameter id="d12" value="10000"/>
      <parameter id="_b" value="1e-05"/>
      <parameter id="_u" value="0.001"/>
      <parameter id="i1" value="0.001"/>
      <parameter id="_g" value="0.0001"/>
      <parameter id="_gg" value="1e-13"/>
      <parameter id="h" value="2"/>
      <parameter id="M1" value="5"/>
      <parameter id="M2" value="100000"/>
      <parameter id="M3" value="200000"/>
      <!-- Dependent variables -->
      <parameter id="DNA_DSB_due_to_IR" constant="false"/>
      <parameter id="Rb_total" constant="false"/>
      <parameter id="E2F1_total" constant="false"/>
      <parameter id="AKT_total" constant="false"/>
      <parameter id="PIP_total" constant="false"/>
      <parameter id="BclXL_total" constant="false"/>
      <parameter id="rep" constant="false"/>
      <parameter id="h1" constant="false"/>
      <parameter id="h2" constant="false"/>
      <parameter id="q0_pten" constant="false"/>
      <parameter id="q0_wip1" constant="false"/>
      <parameter id="q0_mdm2" constant="false"/>
      <parameter id="q0_bax" constant="false"/>
      <parameter id="q0_p21" constant="false"/>
      <parameter id="q1_pten" constant="false"/>
      <parameter id="q1_mdm2" constant="false"/>
      <parameter id="q1_wip1" constant="false"/>
      <parameter id="q1_p21" constant="false"/>
      <parameter id="q1_bax" constant="false"/>
      <parameter id="s1" constant="false"/>
      <parameter id="s2" constant="false"/>
      <parameter id="s3" constant="false"/>
      <parameter id="s4" constant="false"/>
      <parameter id="s5" constant="false"/>
      <parameter id="t1" constant="false"/>
      <parameter id="t2" constant="false"/>
      <parameter id="t3" constant="false"/>
      <parameter id="t4" constant="false"/>
      <parameter id="t5" constant="false"/>
      <parameter id="s6" constant="false"/>
      <parameter id="s7" constant="false"/>
      <parameter id="s8" constant="false"/>
      <parameter id="s9" constant="false"/>
      <parameter id="s10" constant="false"/>
      <parameter id="p10" constant="false"/>
      <parameter id="p11" constant="false"/>
      <parameter id="d10" constant="false"/>
      <parameter id="d11" constant="false"/>
      <parameter id="b1" constant="false"/>
      <parameter id="b2" constant="false"/>
      <parameter id="b3" constant="false"/>
      <parameter id="b4" constant="false"/>
      <parameter id="b5" constant="false"/>
      <parameter id="u1" constant="false"/>
      <parameter id="u2" constant="false"/>
      <parameter id="u3" constant="false"/>
      <parameter id="u5" constant="false"/>
      <parameter id="u6" constant="false"/>
      <parameter id="g1" constant="false"/>
      <parameter id="g2" constant="false"/>
      <parameter id="g3" constant="false"/>
      <parameter id="g4" constant="false"/>
      <parameter id="g5" constant="false"/>
      <parameter id="g6" constant="false"/>
      <parameter id="g7" constant="false"/>
      <parameter id="g8" constant="false"/>
      <parameter id="g9" constant="false"/>
      <parameter id="g10" constant="false"/>
      <parameter id="g101" constant="false"/>
      <parameter id="g11" constant="false"/>
      <parameter id="g12" constant="false"/>
      <parameter id="g13" constant="false"/>
      <parameter id="g14" constant="false"/>
      <parameter id="g15" constant="false"/>
      <parameter id="g16" constant="false"/>
      <parameter id="g17" constant="false"/>
      <parameter id="g18" constant="false"/>
      <parameter id="g19" constant="false"/>
      <parameter id="g20" constant="false"/>
      <parameter id="rateLaw14" constant="false"/>
      <parameter id="rateLaw16" constant="false"/>
      <parameter id="rateLaw26" constant="false"/>
      <parameter id="rateLaw28" constant="false"/>
      <parameter id="rateLaw34" constant="false"/>
      <parameter id="rateLaw36" constant="false"/>
      <parameter id="rateLaw42" constant="false"/>
      <parameter id="rateLaw44" constant="false"/>
      <parameter id="rateLaw51" constant="false"/>
      <parameter id="rateLaw53" constant="false"/>
      <!-- Observables -->
      <parameter id="DNA_DSB_tot" constant="false"/>
      <parameter id="ATM_tot" constant="false"/>
      <parameter id="ATM_p" constant="false"/>
      <parameter id="gene_Wip1_on" constant="false"/>
      <parameter id="mRNA_Wip1" constant="false"/>
      <parameter id="Wip1_tot" constant="false"/>
      <parameter id="SIAH1_tot" constant="false"/>
      <parameter id="SIAH1_u" constant="false"/>
      <parameter id="SIAH1_p" constant="false"/>
      <parameter id="HIPK2_tot" constant="false"/>
      <parameter id="p53_tot" constant="false"/>
      <parameter id="p53_0p" constant="false"/>
      <parameter id="p53_arr" constant="false"/>
      <parameter id="p53_kill" constant="false"/>
      <parameter id="gene_Mdm2_on" constant="false"/>
      <parameter id="mRNA_Mdm2" constant="false"/>
      <parameter id="Mdm2_tot" constant="false"/>
      <parameter id="Mdm2_cyt_0p" constant="false"/>
      <parameter id="Mdm2_cyt_2p" constant="false"/>
      <parameter id="Mdm2_nuc_2p" constant="false"/>
      <parameter id="Mdm2_nuc_3p" constant="false"/>
      <parameter id="PI3K_tot" constant="false"/>
      <parameter id="gene_PTEN_on" constant="false"/>
      <parameter id="mRNA_PTEN" constant="false"/>
      <parameter id="PTEN_tot" constant="false"/>
      <parameter id="PIP2" constant="false"/>
      <parameter id="PIP3" constant="false"/>
      <parameter id="AKT_p" constant="false"/>
      <parameter id="gene_p21_on" constant="false"/>
      <parameter id="mRNA_p21" constant="false"/>
      <parameter id="p21_tot" constant="false"/>
      <parameter id="p21_free" constant="false"/>
      <parameter id="CyclinE_tot" constant="false"/>
      <parameter id="CyclinE_free" constant="false"/>
      <parameter id="p21_CyclinE_cplx" constant="false"/>
      <parameter id="Rb_tot" constant="false"/>
      <parameter id="Rb_p_free" constant="false"/>
      <parameter id="E2F1_tot" constant="false"/>
      <parameter id="E2F1_free" constant="false"/>
      <parameter id="RB_u_E2F1_cplx" constant="false"/>
      <parameter id="gene_Bax_on" constant="false"/>
      <parameter id="mRNA_Bax" constant="false"/>
      <parameter id="Bax_tot" constant="false"/>
      <parameter id="Bax_free" constant="false"/>
      <parameter id="BclXL_tot" constant="false"/>
      <parameter id="BclXL_free" constant="false"/>
      <parameter id="Bax_BclXL_cplx" constant="false"/>
      <parameter id="Bad_tot" constant="false"/>
      <parameter id="Bad_free" constant="false"/>
      <parameter id="Bad_u_free" constant="false"/>
      <parameter id="Bad_p_free" constant="false"/>
      <parameter id="BclXL_Bad_u_cplx" constant="false"/>
      <parameter id="Bad_p_14_3_3_cplx" constant="false"/>
      <parameter id="Fourteen_3_3_tot" constant="false"/>
      <parameter id="Fourteen_3_3_free" constant="false"/>
      <parameter id="Caspase_tot" constant="false"/>
      <parameter id="Caspase_pro" constant="false"/>
      <parameter id="Caspase_act" constant="false"/>
      <!-- Global functions -->
      <parameter id="gene_Wip1_activity" constant="false"/>
      <parameter id="gene_Mdm2_activity" constant="false"/>
      <parameter id="gene_p21_activity" constant="false"/>
      <parameter id="gene_PTEN_activity" constant="false"/>
      <parameter id="gene_Bax_activity" constant="false"/>
      <parameter id="rateLaw1" constant="false"/>
      <parameter id="rateLaw2" constant="false"/>
      <parameter id="rateLaw3" constant="false"/>
      <parameter id="rateLaw4" constant="false"/>
      <parameter id="rateLaw5" constant="false"/>
      <parameter id="rateLaw6" constant="false"/>
      <parameter id="rateLaw7" constant="false"/>
      <parameter id="rateLaw8" constant="false"/>
      <parameter id="rateLaw9" constant="false"/>
      <parameter id="rateLaw10" constant="false"/>
      <parameter id="rateLaw11" constant="false"/>
      <parameter id="rateLaw12" constant="false"/>
      <parameter id="rateLaw13" constant="false"/>
      <parameter id="rateLaw15" constant="false"/>
      <parameter id="rateLaw17" constant="false"/>
      <parameter id="rateLaw18" constant="false"/>
      <parameter id="rateLaw19" constant="false"/>
      <parameter id="rateLaw20" constant="false"/>
      <parameter id="rateLaw21" constant="false"/>
      <parameter id="rateLaw22" constant="false"/>
      <parameter id="rateLaw23" constant="false"/>
      <parameter id="rateLaw24" constant="false"/>
      <parameter id="rateLaw25" constant="false"/>
      <parameter id="rateLaw27" constant="false"/>
      <parameter id="rateLaw29" constant="false"/>
      <parameter id="rateLaw30" constant="false"/>
      <parameter id="rateLaw31" constant="false"/>
      <parameter id="rateLaw32" constant="false"/>
      <parameter id="rateLaw33" constant="false"/>
      <parameter id="rateLaw35" constant="false"/>
      <parameter id="rateLaw37" constant="false"/>
      <parameter id="rateLaw38" constant="false"/>
      <parameter id="rateLaw39" constant="false"/>
      <parameter id="rateLaw40" constant="false"/>
      <parameter id="rateLaw41" constant="false"/>
      <parameter id="rateLaw43" constant="false"/>
      <parameter id="rateLaw45" constant="false"/>
      <parameter id="rateLaw46" constant="false"/>
      <parameter id="rateLaw47" constant="false"/>
      <parameter id="rateLaw48" constant="false"/>
      <parameter id="rateLaw49" constant="false"/>
      <parameter id="rateLaw50" constant="false"/>
      <parameter id="rateLaw52" constant="false"/>
      <parameter id="rateLaw54" constant="false"/>
      <parameter id="rateLaw55" constant="false"/>
      <parameter id="rateLaw56" constant="false"/>
      <parameter id="rateLaw57" constant="false"/>
    </listOfParameters>
    <listOfRules>
      <!-- Dependent variables -->
      <assignmentRule variable="DNA_DSB_due_to_IR">
        <math xmlns="http://www.w3.org/1998/Math/MathML">
          <apply>
            <divide/>
            <apply>
              <times/>
              <ci> DNA_DSB_per_1Gy </ci>
              <ci> IR_Gy </ci>
            </apply>
            <ci> IR_duration </ci>
          </apply>
        </math>
      </assignmentRule>
      <assignmentRule variable="Rb_total">
        <math xmlns="http://www.w3.org/1998/Math/MathML">
          <apply>
            <times/>
            <cn> 3 </cn>
            <ci> _total </ci>
          </apply>
        </math>
      </assignmentRule>
      <assignmentRule variable="E2F1_total">
        <math xmlns="http://www.w3.org/1998/Math/MathML">
          <apply>
            <times/>
            <cn> 2 </cn>
            <ci> _total </ci>
          </apply>
        </math>
      </assignmentRule>
      <assignmentRule variable="AKT_total">
        <math xmlns="http://www.w3.org/1998/Math/MathML">
          <ci> _total </ci>
        </math>
      </assignmentRule>
      <assignmentRule variable="PIP_total">
        <math xmlns="http://www.w3.org/1998/Math/MathML">
          <ci> _total </ci>
        </math>
      </assignmentRule>
      <assignmentRule variable="BclXL_total">
        <math xmlns="http://www.w3.org/1998/Math/MathML">
          <ci> _total </ci>
        </math>
      </assignmentRule>
      <assignmentRule variable="rep">
        <math xmlns="http://www.w3.org/1998/Math/MathML">
          <apply>
            <times/>
            <ci> has_DNA_DSB_repair </ci>
            <apply>
              <power/>
              <cn> 10 </cn>
              <cn> -3 </cn>
            </apply>
          </apply>
        </math>
      </assignmentRule>
      <assignmentRule variable="h1">
        <math xmlns="http://www.w3.org/1998/Math/MathML">
          <apply>
            <times/>
            <ci> is_IR_switched_on </ci>
            <apply>
              <power/>
              <cn> 10 </cn>
              <cn> -6 </cn>
            </apply>
          </apply>
        </math>
      </assignmentRule>
      <assignmentRule variable="h2">
        <math xmlns="http://www.w3.org/1998/Math/MathML">
          <apply>
            <times/>
            <ci> can_Caspase_make_DNA_DSB </ci>
            <apply>
              <power/>
              <cn> 10 </cn>
              <cn> -13 </cn>
            </apply>
          </apply>
        </math>
      </assignmentRule>
      <assignmentRule variable="q0_pten">
        <math xmlns="http://www.w3.org/1998/Math/MathML">
          <ci> _q0 </ci>
        </math>
      </assignmentRule>
      <assignmentRule variable="q0_wip1">
        <math xmlns="http://www.w3.org/1998/Math/MathML">
          <ci> _q0 </ci>
        </math>
      </assignmentRule>
      <assignmentRule variable="q0_mdm2">
        <math xmlns="http://www.w3.org/1998/Math/MathML">
          <apply>
            <times/>
            <cn> 10 </cn>
            <ci> _q0 </ci>
          </apply>
        </math>
      </assignmentRule>
      <assignmentRule variable="q0_bax">
        <math xmlns="http://www.w3.org/1998/Math/MathML">
          <ci> _q0 </ci>
        </math>
      </assignmentRule>
      <assignmentRule variable="q0_p21">
        <math xmlns="http://www.w3.org/1998/Math/MathML">
          <ci> _q0 </ci>
        </math>
      </assignmentRule>
      <assignmentRule variable="q1_pten">
        <math xmlns="http://www.w3.org/1998/Math/MathML">
          <ci> _q1 </ci>
        </math>
      </assignmentRule>
      <assignmentRule variable="q1_mdm2">
        <math xmlns="http://www.w3.org/1998/Math/MathML">
          <ci> _q1 </ci>
        </math>
      </assignmentRule>
      <assignmentRule variable="q1_wip1">
        <math xmlns="http://www.w3.org/1998/Math/MathML">
          <ci> _q1 </ci>
        </math>
      </assignmentRule>
      <assignmentRule variable="q1_p21">
        <math xmlns="http://www.w3.org/1998/Math/MathML">
          <ci> _q1 </ci>
        </math>
      </assignmentRule>
      <assignmentRule variable="q1_bax">
        <math xmlns="http://www.w3.org/1998/Math/MathML">
          <ci> _q1 </ci>
        </math>
      </assignmentRule>
      <assignmentRule variable="s1">
        <math xmlns="http://www.w3.org/1998/Math/MathML">
          <ci> _s </ci>
        </math>
      </assignmentRule>
      <assignmentRule variable="s2">
        <math xmlns="http://www.w3.org/1998/Math/MathML">
          <apply>
            <times/>
            <cn> 0.3 </cn>
            <ci> _s </ci>
          </apply>
        </math>
      </assignmentRule>
      <assignmentRule variable="s3">
        <math xmlns="http://www.w3.org/1998/Math/MathML">
          <ci> _s </ci>
        </math>
      </assignmentRule>
      <assignmentRule variable="s4">
        <math xmlns="http://www.w3.org/1998/Math/MathML">
          <apply>
            <times/>
            <cn> 0.3 </cn>
            <ci> _s </ci>
          </apply>
        </math>
      </assignmentRule>
      <assignmentRule variable="s5">
        <math xmlns="http://www.w3.org/1998/Math/MathML">
          <ci> _s </ci>
        </math>
      </assignmentRule>
      <assignmentRule variable="t1">
        <math xmlns="http://www.w3.org/1998/Math/MathML">
          <ci> _t </ci>
        </math>
      </assignmentRule>
      <assignmentRule variable="t2">
        <math xmlns="http://www.w3.org/1998/Math/MathML">
          <ci> _t </ci>
        </math>
      </assignmentRule>
      <assignmentRule variable="t3">
        <math xmlns="http://www.w3.org/1998/Math/MathML">
          <ci> _t </ci>
        </math>
      </assignmentRule>
      <assignmentRule variable="t4">
        <math xmlns="http://www.w3.org/1998/Math/MathML">
          <ci> _t </ci>
        </math>
      </assignmentRule>
      <assignmentRule variable="t5">
        <math xmlns="http://www.w3.org/1998/Math/MathML">
          <ci> _t </ci>
        </math>
      </assignmentRule>
      <assignmentRule variable="s6">
        <math xmlns="http://www.w3.org/1998/Math/MathML">
          <apply>
            <times/>
            <cn> 10 </cn>
            <ci> _ss </ci>
          </apply>
        </math>
      </assignmentRule>
      <assignmentRule variable="s7">
        <math xmlns="http://www.w3.org/1998/Math/MathML">
          <ci> _ss </ci>
        </math>
      </assignmentRule>
      <assignmentRule variable="s8">
        <math xmlns="http://www.w3.org/1998/Math/MathML">
          <ci> _ss </ci>
        </math>
      </assignmentRule>
      <assignmentRule variable="s9">
        <math xmlns="http://www.w3.org/1998/Math/MathML">
          <ci> _ss </ci>
        </math>
      </assignmentRule>
      <assignmentRule variable="s10">
        <math xmlns="http://www.w3.org/1998/Math/MathML">
          <apply>
            <times/>
            <cn> 0.1 </cn>
            <ci> _ss </ci>
          </apply>
        </math>
      </assignmentRule>
      <assignmentRule variable="p10">
        <math xmlns="http://www.w3.org/1998/Math/MathML">
          <ci> p9 </ci>
        </math>
      </assignmentRule>
      <assignmentRule variable="p11">
        <math xmlns="http://www.w3.org/1998/Math/MathML">
          <ci> p4 </ci>
        </math>
      </assignmentRule>
      <assignmentRule variable="d10">
        <math xmlns="http://www.w3.org/1998/Math/MathML">
          <ci> d3 </ci>
        </math>
      </assignmentRule>
      <assignmentRule variable="d11">
        <math xmlns="http://www.w3.org/1998/Math/MathML">
          <ci> d4 </ci>
        </math>
      </assignmentRule>
      <assignmentRule variable="b1">
        <math xmlns="http://www.w3.org/1998/Math/MathML">
          <apply>
            <times/>
            <cn> 3 </cn>
            <ci> _b </ci>
          </apply>
        </math>
      </assignmentRule>
      <assignmentRule variable="b2">
        <math xmlns="http://www.w3.org/1998/Math/MathML">
          <apply>
            <times/>
            <cn> 300 </cn>
            <ci> _b </ci>
          </apply>
        </math>
      </assignmentRule>
      <assignmentRule variable="b3">
        <math xmlns="http://www.w3.org/1998/Math/MathML">
          <apply>
            <times/>
            <cn> 300 </cn>
            <ci> _b </ci>
          </apply>
        </math>
      </assignmentRule>
      <assignmentRule variable="b4">
        <math xmlns="http://www.w3.org/1998/Math/MathML">
          <ci> _b </ci>
        </math>
      </assignmentRule>
      <assignmentRule variable="b5">
        <math xmlns="http://www.w3.org/1998/Math/MathML">
          <ci> _b </ci>
        </math>
      </assignmentRule>
      <assignmentRule variable="u1">
        <math xmlns="http://www.w3.org/1998/Math/MathML">
          <ci> _u </ci>
        </math>
      </assignmentRule>
      <assignmentRule variable="u2">
        <math xmlns="http://www.w3.org/1998/Math/MathML">
          <ci> _u </ci>
        </math>
      </assignmentRule>
      <assignmentRule variable="u3">
        <math xmlns="http://www.w3.org/1998/Math/MathML">
          <ci> _u </ci>
        </math>
      </assignmentRule>
      <assignmentRule variable="u5">
        <math xmlns="http://www.w3.org/1998/Math/MathML">
          <apply>
            <times/>
            <cn> 0.1 </cn>
            <ci> _u </ci>
          </apply>
        </math>
      </assignmentRule>
      <assignmentRule variable="u6">
        <math xmlns="http://www.w3.org/1998/Math/MathML">
          <apply>
            <times/>
            <cn> 0.1 </cn>
            <ci> _u </ci>
          </apply>
        </math>
      </assignmentRule>
      <assignmentRule variable="g1">
        <math xmlns="http://www.w3.org/1998/Math/MathML">
          <apply>
            <times/>
            <cn> 3 </cn>
            <ci> _g </ci>
          </apply>
        </math>
      </assignmentRule>
      <assignmentRule variable="g2">
        <math xmlns="http://www.w3.org/1998/Math/MathML">
          <apply>
            <times/>
            <cn> 3 </cn>
            <ci> _g </ci>
          </apply>
        </math>
      </assignmentRule>
      <assignmentRule variable="g3">
        <math xmlns="http://www.w3.org/1998/Math/MathML">
          <apply>
            <times/>
            <cn> 3 </cn>
            <ci> _g </ci>
          </apply>
        </math>
      </assignmentRule>
      <assignmentRule variable="g4">
        <math xmlns="http://www.w3.org/1998/Math/MathML">
          <apply>
            <times/>
            <cn> 3 </cn>
            <ci> _g </ci>
          </apply>
        </math>
      </assignmentRule>
      <assignmentRule variable="g5">
        <math xmlns="http://www.w3.org/1998/Math/MathML">
          <apply>
            <times/>
            <cn> 3 </cn>
            <ci> _g </ci>
          </apply>
        </math>
      </assignmentRule>
      <assignmentRule variable="g6">
        <math xmlns="http://www.w3.org/1998/Math/MathML">
          <apply>
            <times/>
            <cn> 0.3 </cn>
            <ci> _g </ci>
          </apply>
        </math>
      </assignmentRule>
      <assignmentRule variable="g7">
        <math xmlns="http://www.w3.org/1998/Math/MathML">
          <ci> _gg </ci>
        </math>
      </assignmentRule>
      <assignmentRule variable="g8">
        <math xmlns="http://www.w3.org/1998/Math/MathML">
          <apply>
            <times/>
            <cn> 3 </cn>
            <ci> _g </ci>
          </apply>
        </math>
      </assignmentRule>
      <assignmentRule variable="g9">
        <math xmlns="http://www.w3.org/1998/Math/MathML">
          <ci> _g </ci>
        </math>
      </assignmentRule>
      <assignmentRule variable="g10">
        <math xmlns="http://www.w3.org/1998/Math/MathML">
          <apply>
            <times/>
            <cn> 0.1 </cn>
            <ci> _g </ci>
          </apply>
        </math>
      </assignmentRule>
      <assignmentRule variable="g101">
        <math xmlns="http://www.w3.org/1998/Math/MathML">
          <apply>
            <times/>
            <cn> 0.1 </cn>
            <ci> _g </ci>
          </apply>
        </math>
      </assignmentRule>
      <assignmentRule variable="g11">
        <math xmlns="http://www.w3.org/1998/Math/MathML">
          <apply>
            <times/>
            <cn> 100 </cn>
            <ci> _gg </ci>
          </apply>
        </math>
      </assignmentRule>
      <assignmentRule variable="g12">
        <math xmlns="http://www.w3.org/1998/Math/MathML">
          <ci> _gg </ci>
        </math>
      </assignmentRule>
      <assignmentRule variable="g13">
        <math xmlns="http://www.w3.org/1998/Math/MathML">
          <ci> _gg </ci>
        </math>
      </assignmentRule>
      <assignmentRule variable="g14">
        <math xmlns="http://www.w3.org/1998/Math/MathML">
          <ci> _g </ci>
        </math>
      </assignmentRule>
      <assignmentRule variable="g15">
        <math xmlns="http://www.w3.org/1998/Math/MathML">
          <apply>
            <times/>
            <cn> 0.3 </cn>
            <ci> _g </ci>
          </apply>
        </math>
      </assignmentRule>
      <assignmentRule variable="g16">
        <math xmlns="http://www.w3.org/1998/Math/MathML">
          <ci> _g </ci>
        </math>
      </assignmentRule>
      <assignmentRule variable="g17">
        <math xmlns="http://www.w3.org/1998/Math/MathML">
          <apply>
            <times/>
            <cn> 3 </cn>
            <ci> _g </ci>
          </apply>
        </math>
      </assignmentRule>
      <assignmentRule variable="g18">
        <math xmlns="http://www.w3.org/1998/Math/MathML">
          <apply>
            <times/>
            <cn> 3 </cn>
            <ci> _g </ci>
          </apply>
        </math>
      </assignmentRule>
      <assignmentRule variable="g19">
        <math xmlns="http://www.w3.org/1998/Math/MathML">
          <apply>
            <times/>
            <cn> 3 </cn>
            <ci> _g </ci>
          </apply>
        </math>
      </assignmentRule>
      <assignmentRule variable="g20">
        <math xmlns="http://www.w3.org/1998/Math/MathML">
          <ci> _g </ci>
        </math>
      </assignmentRule>
      <assignmentRule variable="rateLaw14">
        <math xmlns="http://www.w3.org/1998/Math/MathML">
          <apply>
            <times/>
            <apply>
              <minus/>
              <cn> 1 </cn>
              <ci> STOCHASTIC_GENES </ci>
            </apply>
            <ci> g1 </ci>
          </apply>
        </math>
      </assignmentRule>
      <assignmentRule variable="rateLaw16">
        <math xmlns="http://www.w3.org/1998/Math/MathML">
          <apply>
            <times/>
            <ci> STOCHASTIC_GENES </ci>
            <ci> g1 </ci>
          </apply>
        </math>
      </assignmentRule>
      <assignmentRule variable="rateLaw26">
        <math xmlns="http://www.w3.org/1998/Math/MathML">
          <apply>
            <times/>
            <apply>
              <minus/>
              <cn> 1 </cn>
              <ci> STOCHASTIC_GENES </ci>
            </apply>
            <ci> g3 </ci>
          </apply>
        </math>
      </assignmentRule>
      <assignmentRule variable="rateLaw28">
        <math xmlns="http://www.w3.org/1998/Math/MathML">
          <apply>
            <times/>
            <ci> STOCHASTIC_GENES </ci>
            <ci> g3 </ci>
          </apply>
        </math>
      </assignmentRule>
      <assignmentRule variable="rateLaw34">
        <math xmlns="http://www.w3.org/1998/Math/MathML">
          <apply>
            <times/>
            <apply>
              <minus/>
              <cn> 1 </cn>
              <ci> STOCHASTIC_GENES </ci>
            </apply>
            <ci> g2 </ci>
          </apply>
        </math>
      </assignmentRule>
      <assignmentRule variable="rateLaw36">
        <math xmlns="http://www.w3.org/1998/Math/MathML">
          <apply>
            <times/>
            <ci> STOCHASTIC_GENES </ci>
            <ci> g2 </ci>
          </apply>
        </math>
      </assignmentRule>
      <assignmentRule variable="rateLaw42">
        <math xmlns="http://www.w3.org/1998/Math/MathML">
          <apply>
            <times/>
            <apply>
              <minus/>
              <cn> 1 </cn>
              <ci> STOCHASTIC_GENES </ci>
            </apply>
            <ci> g5 </ci>
          </apply>
        </math>
      </assignmentRule>
      <assignmentRule variable="rateLaw44">
        <math xmlns="http://www.w3.org/1998/Math/MathML">
          <apply>
            <times/>
            <ci> STOCHASTIC_GENES </ci>
            <ci> g5 </ci>
          </apply>
        </math>
      </assignmentRule>
      <assignmentRule variable="rateLaw51">
        <math xmlns="http://www.w3.org/1998/Math/MathML">
          <apply>
            <times/>
            <apply>
              <minus/>
              <cn> 1 </cn>
              <ci> STOCHASTIC_GENES </ci>
            </apply>
            <ci> g4 </ci>
          </apply>
        </math>
      </assignmentRule>
      <assignmentRule variable="rateLaw53">
        <math xmlns="http://www.w3.org/1998/Math/MathML">
          <apply>
            <times/>
            <ci> STOCHASTIC_GENES </ci>
            <ci> g4 </ci>
          </apply>
        </math>
      </assignmentRule>
      <!-- Observables -->
      <assignmentRule variable="DNA_DSB_tot">
          <math xmlns="http://www.w3.org/1998/Math/MathML">
            <apply>
              <plus/>
              <cn> 0 </cn>
              <ci> S21 </ci>
            </apply>
          </math>
      </assignmentRule>
      <assignmentRule variable="ATM_tot">
          <math xmlns="http://www.w3.org/1998/Math/MathML">
            <apply>
              <plus/>
              <ci> S2 </ci>
              <ci> S22 </ci>
            </apply>
          </math>
      </assignmentRule>
      <assignmentRule variable="ATM_p">
          <math xmlns="http://www.w3.org/1998/Math/MathML">
            <apply>
              <plus/>
              <cn> 0 </cn>
              <ci> S22 </ci>
            </apply>
          </math>
      </assignmentRule>
      <assignmentRule variable="gene_Wip1_on">
          <math xmlns="http://www.w3.org/1998/Math/MathML">
            <apply>
              <plus/>
              <cn> 0 </cn>
              <ci> S16 </ci>
            </apply>
          </math>
      </assignmentRule>
      <assignmentRule variable="mRNA_Wip1">
          <math xmlns="http://www.w3.org/1998/Math/MathML">
            <apply>
              <plus/>
              <cn> 0 </cn>
              <ci> S25 </ci>
            </apply>
          </math>
      </assignmentRule>
      <assignmentRule variable="Wip1_tot">
          <math xmlns="http://www.w3.org/1998/Math/MathML">
            <apply>
              <plus/>
              <cn> 0 </cn>
              <ci> S26 </ci>
            </apply>
          </math>
      </assignmentRule>
      <assignmentRule variable="SIAH1_tot">
          <math xmlns="http://www.w3.org/1998/Math/MathML">
            <apply>
              <plus/>
              <ci> S1 </ci>
              <ci> S23 </ci>
            </apply>
          </math>
      </assignmentRule>
      <assignmentRule variable="SIAH1_u">
          <math xmlns="http://www.w3.org/1998/Math/MathML">
            <apply>
              <plus/>
              <cn> 0 </cn>
              <ci> S1 </ci>
            </apply>
          </math>
      </assignmentRule>
      <assignmentRule variable="SIAH1_p">
          <math xmlns="http://www.w3.org/1998/Math/MathML">
            <apply>
              <plus/>
              <cn> 0 </cn>
              <ci> S23 </ci>
            </apply>
          </math>
      </assignmentRule>
      <assignmentRule variable="HIPK2_tot">
          <math xmlns="http://www.w3.org/1998/Math/MathML">
            <apply>
              <plus/>
              <cn> 0 </cn>
              <ci> S24 </ci>
            </apply>
          </math>
      </assignmentRule>
      <assignmentRule variable="p53_tot">
          <math xmlns="http://www.w3.org/1998/Math/MathML">
            <apply>
              <plus/>
              <ci> S27 </ci>
              <ci> S44 </ci>
              <ci> S45 </ci>
              <ci> S51 </ci>
            </apply>
          </math>
      </assignmentRule>
      <assignmentRule variable="p53_0p">
          <math xmlns="http://www.w3.org/1998/Math/MathML">
            <apply>
              <plus/>
              <cn> 0 </cn>
              <ci> S27 </ci>
            </apply>
          </math>
      </assignmentRule>
      <assignmentRule variable="p53_arr">
          <math xmlns="http://www.w3.org/1998/Math/MathML">
            <apply>
              <plus/>
              <cn> 0 </cn>
              <ci> S44 </ci>
            </apply>
          </math>
      </assignmentRule>
      <assignmentRule variable="p53_kill">
          <math xmlns="http://www.w3.org/1998/Math/MathML">
            <apply>
              <plus/>
              <cn> 0 </cn>
              <ci> S51 </ci>
            </apply>
          </math>
      </assignmentRule>
      <assignmentRule variable="gene_Mdm2_on">
          <math xmlns="http://www.w3.org/1998/Math/MathML">
            <apply>
              <plus/>
              <cn> 0 </cn>
              <ci> S17 </ci>
            </apply>
          </math>
      </assignmentRule>
      <assignmentRule variable="mRNA_Mdm2">
          <math xmlns="http://www.w3.org/1998/Math/MathML">
            <apply>
              <plus/>
              <cn> 0 </cn>
              <ci> S28 </ci>
            </apply>
          </math>
      </assignmentRule>
      <assignmentRule variable="Mdm2_tot">
          <math xmlns="http://www.w3.org/1998/Math/MathML">
            <apply>
              <plus/>
              <ci> S29 </ci>
              <ci> S46 </ci>
              <ci> S52 </ci>
              <ci> S53 </ci>
            </apply>
          </math>
      </assignmentRule>
      <assignmentRule variable="Mdm2_cyt_0p">
          <math xmlns="http://www.w3.org/1998/Math/MathML">
            <apply>
              <plus/>
              <cn> 0 </cn>
              <ci> S29 </ci>
            </apply>
          </math>
      </assignmentRule>
      <assignmentRule variable="Mdm2_cyt_2p">
          <math xmlns="http://www.w3.org/1998/Math/MathML">
            <apply>
              <plus/>
              <cn> 0 </cn>
              <ci> S46 </ci>
            </apply>
          </math>
      </assignmentRule>
      <assignmentRule variable="Mdm2_nuc_2p">
          <math xmlns="http://www.w3.org/1998/Math/MathML">
            <apply>
              <plus/>
              <cn> 0 </cn>
              <ci> S52 </ci>
            </apply>
          </math>
      </assignmentRule>
      <assignmentRule variable="Mdm2_nuc_3p">
          <math xmlns="http://www.w3.org/1998/Math/MathML">
            <apply>
              <plus/>
              <cn> 0 </cn>
              <ci> S53 </ci>
            </apply>
          </math>
      </assignmentRule>
      <assignmentRule variable="PI3K_tot">
          <math xmlns="http://www.w3.org/1998/Math/MathML">
            <apply>
              <plus/>
              <cn> 0 </cn>
              <ci> S3 </ci>
            </apply>
          </math>
      </assignmentRule>
      <assignmentRule variable="gene_PTEN_on">
          <math xmlns="http://www.w3.org/1998/Math/MathML">
            <apply>
              <plus/>
              <cn> 0 </cn>
              <ci> S19 </ci>
            </apply>
          </math>
      </assignmentRule>
      <assignmentRule variable="mRNA_PTEN">
          <math xmlns="http://www.w3.org/1998/Math/MathML">
            <apply>
              <plus/>
              <cn> 0 </cn>
              <ci> S30 </ci>
            </apply>
          </math>
      </assignmentRule>
      <assignmentRule variable="PTEN_tot">
          <math xmlns="http://www.w3.org/1998/Math/MathML">
            <apply>
              <plus/>
              <cn> 0 </cn>
              <ci> S31 </ci>
            </apply>
          </math>
      </assignmentRule>
      <assignmentRule variable="PIP2">
          <math xmlns="http://www.w3.org/1998/Math/MathML">
            <apply>
              <plus/>
              <cn> 0 </cn>
              <ci> S4 </ci>
            </apply>
          </math>
      </assignmentRule>
      <assignmentRule variable="PIP3">
          <math xmlns="http://www.w3.org/1998/Math/MathML">
            <apply>
              <plus/>
              <cn> 0 </cn>
              <ci> S32 </ci>
            </apply>
          </math>
      </assignmentRule>
      <assignmentRule variable="AKT_p">
          <math xmlns="http://www.w3.org/1998/Math/MathML">
            <apply>
              <plus/>
              <cn> 0 </cn>
              <ci> S33 </ci>
            </apply>
          </math>
      </assignmentRule>
      <assignmentRule variable="gene_p21_on">
          <math xmlns="http://www.w3.org/1998/Math/MathML">
            <apply>
              <plus/>
              <cn> 0 </cn>
              <ci> S18 </ci>
            </apply>
          </math>
      </assignmentRule>
      <assignmentRule variable="mRNA_p21">
          <math xmlns="http://www.w3.org/1998/Math/MathML">
            <apply>
              <plus/>
              <cn> 0 </cn>
              <ci> S34 </ci>
            </apply>
          </math>
      </assignmentRule>
      <assignmentRule variable="p21_tot">
          <math xmlns="http://www.w3.org/1998/Math/MathML">
            <apply>
              <plus/>
              <ci> S35 </ci>
              <ci> S47 </ci>
            </apply>
          </math>
      </assignmentRule>
      <assignmentRule variable="p21_free">
          <math xmlns="http://www.w3.org/1998/Math/MathML">
            <apply>
              <plus/>
              <cn> 0 </cn>
              <ci> S35 </ci>
            </apply>
          </math>
      </assignmentRule>
      <assignmentRule variable="CyclinE_tot">
          <math xmlns="http://www.w3.org/1998/Math/MathML">
            <apply>
              <plus/>
              <ci> S36 </ci>
              <ci> S47 </ci>
            </apply>
          </math>
      </assignmentRule>
      <assignmentRule variable="CyclinE_free">
          <math xmlns="http://www.w3.org/1998/Math/MathML">
            <apply>
              <plus/>
              <cn> 0 </cn>
              <ci> S36 </ci>
            </apply>
          </math>
      </assignmentRule>
      <assignmentRule variable="p21_CyclinE_cplx">
          <math xmlns="http://www.w3.org/1998/Math/MathML">
            <apply>
              <plus/>
              <cn> 0 </cn>
              <ci> S47 </ci>
            </apply>
          </math>
      </assignmentRule>
      <assignmentRule variable="Rb_tot">
          <math xmlns="http://www.w3.org/1998/Math/MathML">
            <apply>
              <plus/>
              <ci> S6 </ci>
              <ci> S37 </ci>
              <ci> S38 </ci>
            </apply>
          </math>
      </assignmentRule>
      <assignmentRule variable="Rb_p_free">
          <math xmlns="http://www.w3.org/1998/Math/MathML">
            <apply>
              <plus/>
              <cn> 0 </cn>
              <ci> S37 </ci>
            </apply>
          </math>
      </assignmentRule>
      <assignmentRule variable="E2F1_tot">
          <math xmlns="http://www.w3.org/1998/Math/MathML">
            <apply>
              <plus/>
              <ci> S7 </ci>
              <ci> S38 </ci>
            </apply>
          </math>
      </assignmentRule>
      <assignmentRule variable="E2F1_free">
          <math xmlns="http://www.w3.org/1998/Math/MathML">
            <apply>
              <plus/>
              <cn> 0 </cn>
              <ci> S7 </ci>
            </apply>
          </math>
      </assignmentRule>
      <assignmentRule variable="RB_u_E2F1_cplx">
          <math xmlns="http://www.w3.org/1998/Math/MathML">
            <apply>
              <plus/>
              <cn> 0 </cn>
              <ci> S38 </ci>
            </apply>
          </math>
      </assignmentRule>
      <assignmentRule variable="gene_Bax_on">
          <math xmlns="http://www.w3.org/1998/Math/MathML">
            <apply>
              <plus/>
              <cn> 0 </cn>
              <ci> S20 </ci>
            </apply>
          </math>
      </assignmentRule>
      <assignmentRule variable="mRNA_Bax">
          <math xmlns="http://www.w3.org/1998/Math/MathML">
            <apply>
              <plus/>
              <cn> 0 </cn>
              <ci> S39 </ci>
            </apply>
          </math>
      </assignmentRule>
      <assignmentRule variable="Bax_tot">
          <math xmlns="http://www.w3.org/1998/Math/MathML">
            <apply>
              <plus/>
              <ci> S40 </ci>
              <ci> S48 </ci>
            </apply>
          </math>
      </assignmentRule>
      <assignmentRule variable="Bax_free">
          <math xmlns="http://www.w3.org/1998/Math/MathML">
            <apply>
              <plus/>
              <cn> 0 </cn>
              <ci> S40 </ci>
            </apply>
          </math>
      </assignmentRule>
      <assignmentRule variable="BclXL_tot">
          <math xmlns="http://www.w3.org/1998/Math/MathML">
            <apply>
              <plus/>
              <ci> S8 </ci>
              <ci> S41 </ci>
              <ci> S48 </ci>
            </apply>
          </math>
      </assignmentRule>
      <assignmentRule variable="BclXL_free">
          <math xmlns="http://www.w3.org/1998/Math/MathML">
            <apply>
              <plus/>
              <cn> 0 </cn>
              <ci> S8 </ci>
            </apply>
          </math>
      </assignmentRule>
      <assignmentRule variable="Bax_BclXL_cplx">
          <math xmlns="http://www.w3.org/1998/Math/MathML">
            <apply>
              <plus/>
              <cn> 0 </cn>
              <ci> S48 </ci>
            </apply>
          </math>
      </assignmentRule>
      <assignmentRule variable="Bad_tot">
          <math xmlns="http://www.w3.org/1998/Math/MathML">
            <apply>
              <plus/>
              <ci> S9 </ci>
              <ci> S41 </ci>
              <ci> S42 </ci>
              <ci> S49 </ci>
            </apply>
          </math>
      </assignmentRule>
      <assignmentRule variable="Bad_free">
          <math xmlns="http://www.w3.org/1998/Math/MathML">
            <apply>
              <plus/>
              <ci> S9 </ci>
              <ci> S42 </ci>
            </apply>
          </math>
      </assignmentRule>
      <assignmentRule variable="Bad_u_free">
          <math xmlns="http://www.w3.org/1998/Math/MathML">
            <apply>
              <plus/>
              <cn> 0 </cn>
              <ci> S9 </ci>
            </apply>
          </math>
      </assignmentRule>
      <assignmentRule variable="Bad_p_free">
          <math xmlns="http://www.w3.org/1998/Math/MathML">
            <apply>
              <plus/>
              <cn> 0 </cn>
              <ci> S42 </ci>
            </apply>
          </math>
      </assignmentRule>
      <assignmentRule variable="BclXL_Bad_u_cplx">
          <math xmlns="http://www.w3.org/1998/Math/MathML">
            <apply>
              <plus/>
              <cn> 0 </cn>
              <ci> S41 </ci>
            </apply>
          </math>
      </assignmentRule>
      <assignmentRule variable="Bad_p_14_3_3_cplx">
          <math xmlns="http://www.w3.org/1998/Math/MathML">
            <apply>
              <plus/>
              <cn> 0 </cn>
              <ci> S49 </ci>
            </apply>
          </math>
      </assignmentRule>
      <assignmentRule variable="Fourteen_3_3_tot">
          <math xmlns="http://www.w3.org/1998/Math/MathML">
            <apply>
              <plus/>
              <ci> S10 </ci>
              <ci> S49 </ci>
            </apply>
          </math>
      </assignmentRule>
      <assignmentRule variable="Fourteen_3_3_free">
          <math xmlns="http://www.w3.org/1998/Math/MathML">
            <apply>
              <plus/>
              <cn> 0 </cn>
              <ci> S10 </ci>
            </apply>
          </math>
      </assignmentRule>
      <assignmentRule variable="Caspase_tot">
          <math xmlns="http://www.w3.org/1998/Math/MathML">
            <apply>
              <plus/>
              <ci> S43 </ci>
              <ci> S50 </ci>
            </apply>
          </math>
      </assignmentRule>
      <assignmentRule variable="Caspase_pro">
          <math xmlns="http://www.w3.org/1998/Math/MathML">
            <apply>
              <plus/>
              <cn> 0 </cn>
              <ci> S43 </ci>
            </apply>
          </math>
      </assignmentRule>
      <assignmentRule variable="Caspase_act">
          <math xmlns="http://www.w3.org/1998/Math/MathML">
            <apply>
              <plus/>
              <cn> 0 </cn>
              <ci> S50 </ci>
            </apply>
          </math>
      </assignmentRule>
      <!-- Global functions -->
      <assignmentRule variable="gene_Wip1_activity">
        <math xmlns="http://www.w3.org/1998/Math/MathML">
          <apply>
            <divide/>
            <apply>
              <plus/>
              <ci> q0_wip1 </ci>
              <apply>
                <times/>
                <ci> q1_wip1 </ci>
                <apply>
                  <power/>
                  <ci> p53_arr </ci>
                  <ci> h </ci>
                </apply>
              </apply>
            </apply>
            <apply>
              <plus/>
              <apply>
                <plus/>
                <ci> q2 </ci>
                <ci> q0_wip1 </ci>
              </apply>
              <apply>
                <times/>
                <ci> q1_wip1 </ci>
                <apply>
                  <power/>
                  <ci> p53_arr </ci>
                  <ci> h </ci>
                </apply>
              </apply>
            </apply>
          </apply>
        </math>
      </assignmentRule>
      <assignmentRule variable="gene_Mdm2_activity">
        <math xmlns="http://www.w3.org/1998/Math/MathML">
          <apply>
            <divide/>
            <apply>
              <plus/>
              <ci> q0_mdm2 </ci>
              <apply>
                <times/>
                <ci> q1_mdm2 </ci>
                <apply>
                  <power/>
                  <ci> p53_arr </ci>
                  <ci> h </ci>
                </apply>
              </apply>
            </apply>
            <apply>
              <plus/>
              <apply>
                <plus/>
                <ci> q2 </ci>
                <ci> q0_mdm2 </ci>
              </apply>
              <apply>
                <times/>
                <ci> q1_mdm2 </ci>
                <apply>
                  <power/>
                  <ci> p53_arr </ci>
                  <ci> h </ci>
                </apply>
              </apply>
            </apply>
          </apply>
        </math>
      </assignmentRule>
      <assignmentRule variable="gene_p21_activity">
        <math xmlns="http://www.w3.org/1998/Math/MathML">
          <apply>
            <divide/>
            <apply>
              <plus/>
              <ci> q0_p21 </ci>
              <apply>
                <times/>
                <ci> q1_p21 </ci>
                <apply>
                  <power/>
                  <ci> p53_arr </ci>
                  <ci> h </ci>
                </apply>
              </apply>
            </apply>
            <apply>
              <plus/>
              <apply>
                <plus/>
                <ci> q2 </ci>
                <ci> q0_p21 </ci>
              </apply>
              <apply>
                <times/>
                <ci> q1_p21 </ci>
                <apply>
                  <power/>
                  <ci> p53_arr </ci>
                  <ci> h </ci>
                </apply>
              </apply>
            </apply>
          </apply>
        </math>
      </assignmentRule>
      <assignmentRule variable="gene_PTEN_activity">
        <math xmlns="http://www.w3.org/1998/Math/MathML">
          <apply>
            <divide/>
            <apply>
              <plus/>
              <ci> q0_pten </ci>
              <apply>
                <times/>
                <ci> q1_pten </ci>
                <apply>
                  <power/>
                  <ci> p53_kill </ci>
                  <ci> h </ci>
                </apply>
              </apply>
            </apply>
            <apply>
              <plus/>
              <apply>
                <plus/>
                <ci> q2 </ci>
                <ci> q0_pten </ci>
              </apply>
              <apply>
                <times/>
                <ci> q1_pten </ci>
                <apply>
                  <power/>
                  <ci> p53_kill </ci>
                  <ci> h </ci>
                </apply>
              </apply>
            </apply>
          </apply>
        </math>
      </assignmentRule>
      <assignmentRule variable="gene_Bax_activity">
        <math xmlns="http://www.w3.org/1998/Math/MathML">
          <apply>
            <divide/>
            <apply>
              <plus/>
              <ci> q0_bax </ci>
              <apply>
                <times/>
                <ci> q1_bax </ci>
                <apply>
                  <power/>
                  <ci> p53_kill </ci>
                  <ci> h </ci>
                </apply>
              </apply>
            </apply>
            <apply>
              <plus/>
              <apply>
                <plus/>
                <ci> q2 </ci>
                <ci> q0_bax </ci>
              </apply>
              <apply>
                <times/>
                <ci> q1_bax </ci>
                <apply>
                  <power/>
                  <ci> p53_kill </ci>
                  <ci> h </ci>
                </apply>
              </apply>
            </apply>
          </apply>
        </math>
      </assignmentRule>
      <assignmentRule variable="rateLaw1">
        <math xmlns="http://www.w3.org/1998/Math/MathML">
          <apply>
            <plus/>
            <ci> q0_wip1 </ci>
            <apply>
              <times/>
              <ci> q1_wip1 </ci>
              <apply>
                <power/>
                <ci> p53_arr </ci>
                <ci> h </ci>
              </apply>
            </apply>
          </apply>
        </math>
      </assignmentRule>
      <assignmentRule variable="rateLaw2">
        <math xmlns="http://www.w3.org/1998/Math/MathML">
          <apply>
            <plus/>
            <ci> q0_mdm2 </ci>
            <apply>
              <times/>
              <ci> q1_mdm2 </ci>
              <apply>
                <power/>
                <ci> p53_arr </ci>
                <ci> h </ci>
              </apply>
            </apply>
          </apply>
        </math>
      </assignmentRule>
      <assignmentRule variable="rateLaw3">
        <math xmlns="http://www.w3.org/1998/Math/MathML">
          <apply>
            <plus/>
            <ci> q0_p21 </ci>
            <apply>
              <times/>
              <ci> q1_p21 </ci>
              <apply>
                <power/>
                <ci> p53_arr </ci>
                <ci> h </ci>
              </apply>
            </apply>
          </apply>
        </math>
      </assignmentRule>
      <assignmentRule variable="rateLaw4">
        <math xmlns="http://www.w3.org/1998/Math/MathML">
          <apply>
            <plus/>
            <ci> q0_pten </ci>
            <apply>
              <times/>
              <ci> q1_pten </ci>
              <apply>
                <power/>
                <ci> p53_kill </ci>
                <ci> h </ci>
              </apply>
            </apply>
          </apply>
        </math>
      </assignmentRule>
      <assignmentRule variable="rateLaw5">
        <math xmlns="http://www.w3.org/1998/Math/MathML">
          <apply>
            <plus/>
            <ci> q0_bax </ci>
            <apply>
              <times/>
              <ci> q1_bax </ci>
              <apply>
                <power/>
                <ci> p53_kill </ci>
                <ci> h </ci>
              </apply>
            </apply>
          </apply>
        </math>
      </assignmentRule>
      <assignmentRule variable="rateLaw6">
        <math xmlns="http://www.w3.org/1998/Math/MathML">
          <apply>
            <times/>
            <apply>
              <times/>
              <ci> h1 </ci>
              <ci> DNA_DSB_due_to_IR </ci>
            </apply>
            <apply>
              <minus/>
              <ci> DNA_DSB_max </ci>
              <ci> DNA_DSB_tot </ci>
            </apply>
          </apply>
        </math>
      </assignmentRule>
      <assignmentRule variable="rateLaw7">
        <math xmlns="http://www.w3.org/1998/Math/MathML">
          <apply>
            <times/>
            <apply>
              <times/>
              <ci> h2 </ci>
              <ci> Caspase_act </ci>
            </apply>
            <apply>
              <minus/>
              <ci> DNA_DSB_max </ci>
              <ci> DNA_DSB_tot </ci>
            </apply>
          </apply>
        </math>
      </assignmentRule>
      <assignmentRule variable="rateLaw8">
        <math xmlns="http://www.w3.org/1998/Math/MathML">
          <apply>
            <divide/>
            <ci> rep </ci>
            <apply>
              <plus/>
              <ci> DNA_DSB_tot </ci>
              <ci> DNA_DSB_Repair_Cplx_total </ci>
            </apply>
          </apply>
        </math>
      </assignmentRule>
      <assignmentRule variable="rateLaw9">
        <math xmlns="http://www.w3.org/1998/Math/MathML">
          <apply>
            <divide/>
            <apply>
              <times/>
              <ci> p1 </ci>
              <apply>
                <power/>
                <ci> DNA_DSB_tot </ci>
                <ci> h </ci>
              </apply>
            </apply>
            <apply>
              <plus/>
              <apply>
                <power/>
                <ci> M1 </ci>
                <ci> h </ci>
              </apply>
              <apply>
                <power/>
                <ci> DNA_DSB_tot </ci>
                <ci> h </ci>
              </apply>
            </apply>
          </apply>
        </math>
      </assignmentRule>
      <assignmentRule variable="rateLaw10">
        <math xmlns="http://www.w3.org/1998/Math/MathML">
          <apply>
            <times/>
            <ci> d1 </ci>
            <ci> Wip1_tot </ci>
          </apply>
        </math>
      </assignmentRule>
      <assignmentRule variable="rateLaw11">
        <math xmlns="http://www.w3.org/1998/Math/MathML">
          <apply>
            <times/>
            <ci> p2 </ci>
            <ci> ATM_p </ci>
          </apply>
        </math>
      </assignmentRule>
      <assignmentRule variable="rateLaw12">
        <math xmlns="http://www.w3.org/1998/Math/MathML">
          <apply>
            <times/>
            <ci> g7 </ci>
            <apply>
              <power/>
              <apply>
                <plus/>
                <ci> SIAH1_u </ci>
                <ci> Mdm2_nuc_2p </ci>
              </apply>
              <cn> 2 </cn>
            </apply>
          </apply>
        </math>
      </assignmentRule>
      <assignmentRule variable="rateLaw13">
        <math xmlns="http://www.w3.org/1998/Math/MathML">
          <apply>
            <times/>
            <apply>
              <times/>
              <apply>
                <minus/>
                <cn> 1 </cn>
                <ci> STOCHASTIC_GENES </ci>
              </apply>
              <ci> s1 </ci>
            </apply>
            <ci> gene_Wip1_activity </ci>
          </apply>
        </math>
      </assignmentRule>
      <assignmentRule variable="rateLaw15">
        <math xmlns="http://www.w3.org/1998/Math/MathML">
          <apply>
            <divide/>
            <apply>
              <times/>
              <apply>
                <times/>
                <ci> STOCHASTIC_GENES </ci>
                <ci> s1 </ci>
              </apply>
              <ci> gene_Wip1_on </ci>
            </apply>
            <ci> n_wip1_alleles </ci>
          </apply>
        </math>
      </assignmentRule>
      <assignmentRule variable="rateLaw17">
        <math xmlns="http://www.w3.org/1998/Math/MathML">
          <apply>
            <times/>
            <ci> t1 </ci>
            <ci> mRNA_Wip1 </ci>
          </apply>
        </math>
      </assignmentRule>
      <assignmentRule variable="rateLaw18">
        <math xmlns="http://www.w3.org/1998/Math/MathML">
          <apply>
            <times/>
            <ci> g11 </ci>
            <apply>
              <power/>
              <ci> Mdm2_nuc_2p </ci>
              <cn> 2 </cn>
            </apply>
          </apply>
        </math>
      </assignmentRule>
      <assignmentRule variable="rateLaw19">
        <math xmlns="http://www.w3.org/1998/Math/MathML">
          <apply>
            <times/>
            <ci> g12 </ci>
            <apply>
              <power/>
              <ci> Mdm2_nuc_2p </ci>
              <cn> 2 </cn>
            </apply>
          </apply>
        </math>
      </assignmentRule>
      <assignmentRule variable="rateLaw20">
        <math xmlns="http://www.w3.org/1998/Math/MathML">
          <apply>
            <times/>
            <ci> g12 </ci>
            <apply>
              <power/>
              <ci> Mdm2_nuc_2p </ci>
              <cn> 2 </cn>
            </apply>
          </apply>
        </math>
      </assignmentRule>
      <assignmentRule variable="rateLaw21">
        <math xmlns="http://www.w3.org/1998/Math/MathML">
          <apply>
            <times/>
            <ci> g12 </ci>
            <apply>
              <power/>
              <ci> Mdm2_nuc_2p </ci>
              <cn> 2 </cn>
            </apply>
          </apply>
        </math>
      </assignmentRule>
      <assignmentRule variable="rateLaw22">
        <math xmlns="http://www.w3.org/1998/Math/MathML">
          <apply>
            <times/>
            <ci> p3 </ci>
            <ci> ATM_p </ci>
          </apply>
        </math>
      </assignmentRule>
      <assignmentRule variable="rateLaw23">
        <math xmlns="http://www.w3.org/1998/Math/MathML">
          <apply>
            <times/>
            <ci> p4 </ci>
            <ci> HIPK2_tot </ci>
          </apply>
        </math>
      </assignmentRule>
      <assignmentRule variable="rateLaw24">
        <math xmlns="http://www.w3.org/1998/Math/MathML">
          <apply>
            <times/>
            <ci> d4 </ci>
            <ci> Wip1_tot </ci>
          </apply>
        </math>
      </assignmentRule>
      <assignmentRule variable="rateLaw25">
        <math xmlns="http://www.w3.org/1998/Math/MathML">
          <apply>
            <times/>
            <apply>
              <times/>
              <apply>
                <minus/>
                <cn> 1 </cn>
                <ci> STOCHASTIC_GENES </ci>
              </apply>
              <ci> s3 </ci>
            </apply>
            <ci> gene_Mdm2_activity </ci>
          </apply>
        </math>
      </assignmentRule>
      <assignmentRule variable="rateLaw27">
        <math xmlns="http://www.w3.org/1998/Math/MathML">
          <apply>
            <divide/>
            <apply>
              <times/>
              <apply>
                <times/>
                <ci> STOCHASTIC_GENES </ci>
                <ci> s3 </ci>
              </apply>
              <ci> gene_Mdm2_on </ci>
            </apply>
            <ci> n_mdm2_alleles </ci>
          </apply>
        </math>
      </assignmentRule>
      <assignmentRule variable="rateLaw29">
        <math xmlns="http://www.w3.org/1998/Math/MathML">
          <apply>
            <times/>
            <ci> t3 </ci>
            <ci> mRNA_Mdm2 </ci>
          </apply>
        </math>
      </assignmentRule>
      <assignmentRule variable="rateLaw30">
        <math xmlns="http://www.w3.org/1998/Math/MathML">
          <apply>
            <times/>
            <ci> p5 </ci>
            <ci> AKT_p </ci>
          </apply>
        </math>
      </assignmentRule>
      <assignmentRule variable="rateLaw31">
        <math xmlns="http://www.w3.org/1998/Math/MathML">
          <apply>
            <times/>
            <ci> p6 </ci>
            <ci> ATM_p </ci>
          </apply>
        </math>
      </assignmentRule>
      <assignmentRule variable="rateLaw32">
        <math xmlns="http://www.w3.org/1998/Math/MathML">
          <apply>
            <times/>
            <ci> d6 </ci>
            <ci> Wip1_tot </ci>
          </apply>
        </math>
      </assignmentRule>
      <assignmentRule variable="rateLaw33">
        <math xmlns="http://www.w3.org/1998/Math/MathML">
          <apply>
            <times/>
            <apply>
              <times/>
              <apply>
                <minus/>
                <cn> 1 </cn>
                <ci> STOCHASTIC_GENES </ci>
              </apply>
              <ci> s2 </ci>
            </apply>
            <ci> gene_PTEN_activity </ci>
          </apply>
        </math>
      </assignmentRule>
      <assignmentRule variable="rateLaw35">
        <math xmlns="http://www.w3.org/1998/Math/MathML">
          <apply>
            <divide/>
            <apply>
              <times/>
              <apply>
                <times/>
                <ci> STOCHASTIC_GENES </ci>
                <ci> s2 </ci>
              </apply>
              <ci> gene_PTEN_on </ci>
            </apply>
            <ci> n_pten_alleles </ci>
          </apply>
        </math>
      </assignmentRule>
      <assignmentRule variable="rateLaw37">
        <math xmlns="http://www.w3.org/1998/Math/MathML">
          <apply>
            <times/>
            <ci> t2 </ci>
            <ci> mRNA_PTEN </ci>
          </apply>
        </math>
      </assignmentRule>
      <assignmentRule variable="rateLaw38">
        <math xmlns="http://www.w3.org/1998/Math/MathML">
          <apply>
            <times/>
            <ci> p8 </ci>
            <ci> PI3K_tot </ci>
          </apply>
        </math>
      </assignmentRule>
      <assignmentRule variable="rateLaw39">
        <math xmlns="http://www.w3.org/1998/Math/MathML">
          <apply>
            <times/>
            <ci> d7 </ci>
            <ci> PTEN_tot </ci>
          </apply>
        </math>
      </assignmentRule>
      <assignmentRule variable="rateLaw40">
        <math xmlns="http://www.w3.org/1998/Math/MathML">
          <apply>
            <times/>
            <ci> p12 </ci>
            <ci> PIP3 </ci>
          </apply>
        </math>
      </assignmentRule>
      <assignmentRule variable="rateLaw41">
        <math xmlns="http://www.w3.org/1998/Math/MathML">
          <apply>
            <times/>
            <apply>
              <times/>
              <apply>
                <minus/>
                <cn> 1 </cn>
                <ci> STOCHASTIC_GENES </ci>
              </apply>
              <ci> s5 </ci>
            </apply>
            <ci> gene_p21_activity </ci>
          </apply>
        </math>
      </assignmentRule>
      <assignmentRule variable="rateLaw43">
        <math xmlns="http://www.w3.org/1998/Math/MathML">
          <apply>
            <divide/>
            <apply>
              <times/>
              <apply>
                <times/>
                <ci> STOCHASTIC_GENES </ci>
                <ci> s5 </ci>
              </apply>
              <ci> gene_p21_on </ci>
            </apply>
            <ci> n_p21_alleles </ci>
          </apply>
        </math>
      </assignmentRule>
      <assignmentRule variable="rateLaw45">
        <math xmlns="http://www.w3.org/1998/Math/MathML">
          <apply>
            <times/>
            <ci> t5 </ci>
            <ci> mRNA_p21 </ci>
          </apply>
        </math>
      </assignmentRule>
      <assignmentRule variable="rateLaw46">
        <math xmlns="http://www.w3.org/1998/Math/MathML">
          <apply>
            <plus/>
            <ci> s10 </ci>
            <apply>
              <divide/>
              <apply>
                <times/>
                <ci> s9 </ci>
                <apply>
                  <power/>
                  <ci> E2F1_free </ci>
                  <ci> h </ci>
                </apply>
              </apply>
              <apply>
                <plus/>
                <apply>
                  <power/>
                  <ci> M3 </ci>
                  <ci> h </ci>
                </apply>
                <apply>
                  <power/>
                  <ci> E2F1_free </ci>
                  <ci> h </ci>
                </apply>
              </apply>
            </apply>
          </apply>
        </math>
      </assignmentRule>
      <assignmentRule variable="rateLaw47">
        <math xmlns="http://www.w3.org/1998/Math/MathML">
          <apply>
            <times/>
            <ci> p9 </ci>
            <ci> CyclinE_free </ci>
          </apply>
        </math>
      </assignmentRule>
      <assignmentRule variable="rateLaw48">
        <math xmlns="http://www.w3.org/1998/Math/MathML">
          <apply>
            <divide/>
            <ci> d12 </ci>
            <apply>
              <plus/>
              <ci> M2 </ci>
              <ci> Rb_p_free </ci>
            </apply>
          </apply>
        </math>
      </assignmentRule>
      <assignmentRule variable="rateLaw49">
        <math xmlns="http://www.w3.org/1998/Math/MathML">
          <apply>
            <times/>
            <ci> p10 </ci>
            <ci> CyclinE_free </ci>
          </apply>
        </math>
      </assignmentRule>
      <assignmentRule variable="rateLaw50">
        <math xmlns="http://www.w3.org/1998/Math/MathML">
          <apply>
            <times/>
            <apply>
              <times/>
              <apply>
                <minus/>
                <cn> 1 </cn>
                <ci> STOCHASTIC_GENES </ci>
              </apply>
              <ci> s4 </ci>
            </apply>
            <ci> gene_Bax_activity </ci>
          </apply>
        </math>
      </assignmentRule>
      <assignmentRule variable="rateLaw52">
        <math xmlns="http://www.w3.org/1998/Math/MathML">
          <apply>
            <divide/>
            <apply>
              <times/>
              <apply>
                <times/>
                <ci> STOCHASTIC_GENES </ci>
                <ci> s4 </ci>
              </apply>
              <ci> gene_Bax_on </ci>
            </apply>
            <ci> n_bax_alleles </ci>
          </apply>
        </math>
      </assignmentRule>
      <assignmentRule variable="rateLaw54">
        <math xmlns="http://www.w3.org/1998/Math/MathML">
          <apply>
            <times/>
            <ci> t4 </ci>
            <ci> mRNA_Bax </ci>
          </apply>
        </math>
      </assignmentRule>
      <assignmentRule variable="rateLaw55">
        <math xmlns="http://www.w3.org/1998/Math/MathML">
          <apply>
            <times/>
            <ci> p7 </ci>
            <ci> AKT_p </ci>
          </apply>
        </math>
      </assignmentRule>
      <assignmentRule variable="rateLaw56">
        <math xmlns="http://www.w3.org/1998/Math/MathML">
          <apply>
            <times/>
            <ci> p7 </ci>
            <ci> AKT_p </ci>
          </apply>
        </math>
      </assignmentRule>
      <assignmentRule variable="rateLaw57">
        <math xmlns="http://www.w3.org/1998/Math/MathML">
          <apply>
            <plus/>
            <apply>
              <times/>
              <ci> a1 </ci>
              <ci> Bax_free </ci>
            </apply>
            <apply>
              <times/>
              <ci> a2 </ci>
              <apply>
                <power/>
                <ci> Caspase_act </ci>
                <cn> 2 </cn>
              </apply>
            </apply>
          </apply>
        </math>
      </assignmentRule>
    </listOfRules>
    <listOfReactions>
      <reaction id="R1" reversible="false">
        <listOfReactants>
          <speciesReference species="S11"/>
        </listOfReactants>
        <listOfProducts>
          <speciesReference species="S16"/>
        </listOfProducts>
        <kineticLaw>
          <math xmlns="http://www.w3.org/1998/Math/MathML">
            <apply>
              <times/>
              <ci> rateLaw1 </ci>
              <ci> S11 </ci>
            </apply>
          </math>
        </kineticLaw>
      </reaction>
      <reaction id="R2" reversible="false">
        <listOfReactants>
          <speciesReference species="S12"/>
        </listOfReactants>
        <listOfProducts>
          <speciesReference species="S17"/>
        </listOfProducts>
        <kineticLaw>
          <math xmlns="http://www.w3.org/1998/Math/MathML">
            <apply>
              <times/>
              <ci> rateLaw2 </ci>
              <ci> S12 </ci>
            </apply>
          </math>
        </kineticLaw>
      </reaction>
      <reaction id="R3" reversible="false">
        <listOfReactants>
          <speciesReference species="S13"/>
        </listOfReactants>
        <listOfProducts>
          <speciesReference species="S18"/>
        </listOfProducts>
        <kineticLaw>
          <math xmlns="http://www.w3.org/1998/Math/MathML">
            <apply>
              <times/>
              <ci> rateLaw3 </ci>
              <ci> S13 </ci>
            </apply>
          </math>
        </kineticLaw>
      </reaction>
      <reaction id="R4" reversible="false">
        <listOfReactants>
          <speciesReference species="S14"/>
        </listOfReactants>
        <listOfProducts>
          <speciesReference species="S19"/>
        </listOfProducts>
        <kineticLaw>
          <math xmlns="http://www.w3.org/1998/Math/MathML">
            <apply>
              <times/>
              <ci> rateLaw4 </ci>
              <ci> S14 </ci>
            </apply>
          </math>
        </kineticLaw>
      </reaction>
      <reaction id="R5" reversible="false">
        <listOfReactants>
          <speciesReference species="S15"/>
        </listOfReactants>
        <listOfProducts>
          <speciesReference species="S20"/>
        </listOfProducts>
        <kineticLaw>
          <math xmlns="http://www.w3.org/1998/Math/MathML">
            <apply>
              <times/>
              <ci> rateLaw5 </ci>
              <ci> S15 </ci>
            </apply>
          </math>
        </kineticLaw>
      </reaction>
      <reaction id="R6" reversible="false">
        <listOfProducts>
          <speciesReference species="S21"/>
        </listOfProducts>
        <kineticLaw>
          <math xmlns="http://www.w3.org/1998/Math/MathML">
            <apply>
              <times/>
              <ci> rateLaw6 </ci>
            </apply>
          </math>
        </kineticLaw>
      </reaction>
      <reaction id="R7" reversible="false">
        <listOfProducts>
          <speciesReference species="S21"/>
        </listOfProducts>
        <kineticLaw>
          <math xmlns="http://www.w3.org/1998/Math/MathML">
            <apply>
              <times/>
              <ci> rateLaw7 </ci>
            </apply>
          </math>
        </kineticLaw>
      </reaction>
      <reaction id="R8" reversible="false">
        <listOfReactants>
          <speciesReference species="S2"/>
        </listOfReactants>
        <listOfProducts>
          <speciesReference species="S22"/>
        </listOfProducts>
        <kineticLaw>
          <math xmlns="http://www.w3.org/1998/Math/MathML">
            <apply>
              <times/>
              <ci> rateLaw9 </ci>
              <ci> S2 </ci>
            </apply>
          </math>
        </kineticLaw>
      </reaction>
      <reaction id="R9" reversible="false">
        <listOfReactants>
          <speciesReference species="S1"/>
        </listOfReactants>
        <listOfProducts>
          <speciesReference species="S23"/>
        </listOfProducts>
        <kineticLaw>
          <math xmlns="http://www.w3.org/1998/Math/MathML">
            <apply>
              <times/>
              <ci> rateLaw11 </ci>
              <ci> S1 </ci>
            </apply>
          </math>
        </kineticLaw>
      </reaction>
      <reaction id="R10" reversible="false">
        <listOfProducts>
          <speciesReference species="S24"/>
        </listOfProducts>
        <kineticLaw>
          <math xmlns="http://www.w3.org/1998/Math/MathML">
            <apply>
              <times/>
              <ci> s8 </ci>
            </apply>
          </math>
        </kineticLaw>
      </reaction>
      <reaction id="R11" reversible="false">
        <listOfProducts>
          <speciesReference species="S25"/>
        </listOfProducts>
        <kineticLaw>
          <math xmlns="http://www.w3.org/1998/Math/MathML">
            <apply>
              <times/>
              <ci> rateLaw13 </ci>
            </apply>
          </math>
        </kineticLaw>
      </reaction>
      <reaction id="R12" reversible="false">
        <listOfProducts>
          <speciesReference species="S25"/>
        </listOfProducts>
        <kineticLaw>
          <math xmlns="http://www.w3.org/1998/Math/MathML">
            <apply>
              <times/>
              <ci> rateLaw15 </ci>
            </apply>
          </math>
        </kineticLaw>
      </reaction>
      <reaction id="R13" reversible="false">
        <listOfProducts>
          <speciesReference species="S26"/>
        </listOfProducts>
        <kineticLaw>
          <math xmlns="http://www.w3.org/1998/Math/MathML">
            <apply>
              <times/>
              <ci> rateLaw17 </ci>
            </apply>
          </math>
        </kineticLaw>
      </reaction>
      <reaction id="R14" reversible="false">
        <listOfProducts>
          <speciesReference species="S27"/>
        </listOfProducts>
        <kineticLaw>
          <math xmlns="http://www.w3.org/1998/Math/MathML">
            <apply>
              <times/>
              <ci> s6 </ci>
            </apply>
          </math>
        </kineticLaw>
      </reaction>
      <reaction id="R15" reversible="false">
        <listOfProducts>
          <speciesReference species="S28"/>
        </listOfProducts>
        <kineticLaw>
          <math xmlns="http://www.w3.org/1998/Math/MathML">
            <apply>
              <times/>
              <ci> rateLaw25 </ci>
            </apply>
          </math>
        </kineticLaw>
      </reaction>
      <reaction id="R16" reversible="false">
        <listOfProducts>
          <speciesReference species="S28"/>
        </listOfProducts>
        <kineticLaw>
          <math xmlns="http://www.w3.org/1998/Math/MathML">
            <apply>
              <times/>
              <ci> rateLaw27 </ci>
            </apply>
          </math>
        </kineticLaw>
      </reaction>
      <reaction id="R17" reversible="false">
        <listOfProducts>
          <speciesReference species="S29"/>
        </listOfProducts>
        <kineticLaw>
          <math xmlns="http://www.w3.org/1998/Math/MathML">
            <apply>
              <times/>
              <ci> rateLaw29 </ci>
            </apply>
          </math>
        </kineticLaw>
      </reaction>
      <reaction id="R18" reversible="false">
        <listOfProducts>
          <speciesReference species="S30"/>
        </listOfProducts>
        <kineticLaw>
          <math xmlns="http://www.w3.org/1998/Math/MathML">
            <apply>
              <times/>
              <ci> rateLaw33 </ci>
            </apply>
          </math>
        </kineticLaw>
      </reaction>
      <reaction id="R19" reversible="false">
        <listOfProducts>
          <speciesReference species="S30"/>
        </listOfProducts>
        <kineticLaw>
          <math xmlns="http://www.w3.org/1998/Math/MathML">
            <apply>
              <times/>
              <ci> rateLaw35 </ci>
            </apply>
          </math>
        </kineticLaw>
      </reaction>
      <reaction id="R20" reversible="false">
        <listOfProducts>
          <speciesReference species="S31"/>
        </listOfProducts>
        <kineticLaw>
          <math xmlns="http://www.w3.org/1998/Math/MathML">
            <apply>
              <times/>
              <ci> rateLaw37 </ci>
            </apply>
          </math>
        </kineticLaw>
      </reaction>
      <reaction id="R21" reversible="false">
        <listOfReactants>
          <speciesReference species="S4"/>
        </listOfReactants>
        <listOfProducts>
          <speciesReference species="S32"/>
        </listOfProducts>
        <kineticLaw>
          <math xmlns="http://www.w3.org/1998/Math/MathML">
            <apply>
              <times/>
              <ci> rateLaw38 </ci>
              <ci> S4 </ci>
            </apply>
          </math>
        </kineticLaw>
      </reaction>
      <reaction id="R22" reversible="false">
        <listOfReactants>
          <speciesReference species="S5"/>
        </listOfReactants>
        <listOfProducts>
          <speciesReference species="S33"/>
        </listOfProducts>
        <kineticLaw>
          <math xmlns="http://www.w3.org/1998/Math/MathML">
            <apply>
              <times/>
              <ci> rateLaw40 </ci>
              <ci> S5 </ci>
            </apply>
          </math>
        </kineticLaw>
      </reaction>
      <reaction id="R23" reversible="false">
        <listOfProducts>
          <speciesReference species="S34"/>
        </listOfProducts>
        <kineticLaw>
          <math xmlns="http://www.w3.org/1998/Math/MathML">
            <apply>
              <times/>
              <ci> rateLaw41 </ci>
            </apply>
          </math>
        </kineticLaw>
      </reaction>
      <reaction id="R24" reversible="false">
        <listOfProducts>
          <speciesReference species="S34"/>
        </listOfProducts>
        <kineticLaw>
          <math xmlns="http://www.w3.org/1998/Math/MathML">
            <apply>
              <times/>
              <ci> rateLaw43 </ci>
            </apply>
          </math>
        </kineticLaw>
      </reaction>
      <reaction id="R25" reversible="false">
        <listOfProducts>
          <speciesReference species="S35"/>
        </listOfProducts>
        <kineticLaw>
          <math xmlns="http://www.w3.org/1998/Math/MathML">
            <apply>
              <times/>
              <ci> rateLaw45 </ci>
            </apply>
          </math>
        </kineticLaw>
      </reaction>
      <reaction id="R26" reversible="false">
        <listOfProducts>
          <speciesReference species="S36"/>
        </listOfProducts>
        <kineticLaw>
          <math xmlns="http://www.w3.org/1998/Math/MathML">
            <apply>
              <times/>
              <ci> rateLaw46 </ci>
            </apply>
          </math>
        </kineticLaw>
      </reaction>
      <reaction id="R27" reversible="false">
        <listOfReactants>
          <speciesReference species="S6"/>
        </listOfReactants>
        <listOfProducts>
          <speciesReference species="S37"/>
        </listOfProducts>
        <kineticLaw>
          <math xmlns="http://www.w3.org/1998/Math/MathML">
            <apply>
              <times/>
              <ci> rateLaw47 </ci>
              <ci> S6 </ci>
            </apply>
          </math>
        </kineticLaw>
      </reaction>
      <reaction id="R28" reversible="false">
        <listOfReactants>
          <speciesReference species="S6"/>
          <speciesReference species="S7"/>
        </listOfReactants>
        <listOfProducts>
          <speciesReference species="S38"/>
        </listOfProducts>
        <kineticLaw>
          <math xmlns="http://www.w3.org/1998/Math/MathML">
            <apply>
              <times/>
              <ci> b4 </ci>
              <ci> S6 </ci>
              <ci> S7 </ci>
            </apply>
          </math>
        </kineticLaw>
      </reaction>
      <reaction id="R29" reversible="false">
        <listOfProducts>
          <speciesReference species="S39"/>
        </listOfProducts>
        <kineticLaw>
          <math xmlns="http://www.w3.org/1998/Math/MathML">
            <apply>
              <times/>
              <ci> rateLaw50 </ci>
            </apply>
          </math>
        </kineticLaw>
      </reaction>
      <reaction id="R30" reversible="false">
        <listOfProducts>
          <speciesReference species="S39"/>
        </listOfProducts>
        <kineticLaw>
          <math xmlns="http://www.w3.org/1998/Math/MathML">
            <apply>
              <times/>
              <ci> rateLaw52 </ci>
            </apply>
          </math>
        </kineticLaw>
      </reaction>
      <reaction id="R31" reversible="false">
        <listOfProducts>
          <speciesReference species="S40"/>
        </listOfProducts>
        <kineticLaw>
          <math xmlns="http://www.w3.org/1998/Math/MathML">
            <apply>
              <times/>
              <ci> rateLaw54 </ci>
            </apply>
          </math>
        </kineticLaw>
      </reaction>
      <reaction id="R32" reversible="false">
        <listOfReactants>
          <speciesReference species="S8"/>
          <speciesReference species="S9"/>
        </listOfReactants>
        <listOfProducts>
          <speciesReference species="S41"/>
        </listOfProducts>
        <kineticLaw>
          <math xmlns="http://www.w3.org/1998/Math/MathML">
            <apply>
              <times/>
              <ci> b2 </ci>
              <ci> S8 </ci>
              <ci> S9 </ci>
            </apply>
          </math>
        </kineticLaw>
      </reaction>
      <reaction id="R33" reversible="false">
        <listOfReactants>
          <speciesReference species="S9"/>
        </listOfReactants>
        <listOfProducts>
          <speciesReference species="S42"/>
        </listOfProducts>
        <kineticLaw>
          <math xmlns="http://www.w3.org/1998/Math/MathML">
            <apply>
              <times/>
              <ci> rateLaw56 </ci>
              <ci> S9 </ci>
            </apply>
          </math>
        </kineticLaw>
      </reaction>
      <reaction id="R34" reversible="false">
        <listOfProducts>
          <speciesReference species="S43"/>
        </listOfProducts>
        <kineticLaw>
          <math xmlns="http://www.w3.org/1998/Math/MathML">
            <apply>
              <times/>
              <ci> s7 </ci>
            </apply>
          </math>
        </kineticLaw>
      </reaction>
      <reaction id="R35" reversible="false">
        <listOfReactants>
          <speciesReference species="S16"/>
        </listOfReactants>
        <listOfProducts>
          <speciesReference species="S11"/>
        </listOfProducts>
        <kineticLaw>
          <math xmlns="http://www.w3.org/1998/Math/MathML">
            <apply>
              <times/>
              <ci> q2 </ci>
              <ci> S16 </ci>
            </apply>
          </math>
        </kineticLaw>
      </reaction>
      <reaction id="R36" reversible="false">
        <listOfReactants>
          <speciesReference species="S17"/>
        </listOfReactants>
        <listOfProducts>
          <speciesReference species="S12"/>
        </listOfProducts>
        <kineticLaw>
          <math xmlns="http://www.w3.org/1998/Math/MathML">
            <apply>
              <times/>
              <ci> q2 </ci>
              <ci> S17 </ci>
            </apply>
          </math>
        </kineticLaw>
      </reaction>
      <reaction id="R37" reversible="false">
        <listOfReactants>
          <speciesReference species="S18"/>
        </listOfReactants>
        <listOfProducts>
          <speciesReference species="S13"/>
        </listOfProducts>
        <kineticLaw>
          <math xmlns="http://www.w3.org/1998/Math/MathML">
            <apply>
              <times/>
              <ci> q2 </ci>
              <ci> S18 </ci>
            </apply>
          </math>
        </kineticLaw>
      </reaction>
      <reaction id="R38" reversible="false">
        <listOfReactants>
          <speciesReference species="S19"/>
        </listOfReactants>
        <listOfProducts>
          <speciesReference species="S14"/>
        </listOfProducts>
        <kineticLaw>
          <math xmlns="http://www.w3.org/1998/Math/MathML">
            <apply>
              <times/>
              <ci> q2 </ci>
              <ci> S19 </ci>
            </apply>
          </math>
        </kineticLaw>
      </reaction>
      <reaction id="R39" reversible="false">
        <listOfReactants>
          <speciesReference species="S20"/>
        </listOfReactants>
        <listOfProducts>
          <speciesReference species="S15"/>
        </listOfProducts>
        <kineticLaw>
          <math xmlns="http://www.w3.org/1998/Math/MathML">
            <apply>
              <times/>
              <ci> q2 </ci>
              <ci> S20 </ci>
            </apply>
          </math>
        </kineticLaw>
      </reaction>
      <reaction id="R40" reversible="false">
        <listOfReactants>
          <speciesReference species="S21"/>
        </listOfReactants>
        <kineticLaw>
          <math xmlns="http://www.w3.org/1998/Math/MathML">
            <apply>
              <times/>
              <ci> rateLaw8 </ci>
              <ci> S21 </ci>
            </apply>
          </math>
        </kineticLaw>
      </reaction>
      <reaction id="R41" reversible="false">
        <listOfReactants>
          <speciesReference species="S22"/>
        </listOfReactants>
        <listOfProducts>
          <speciesReference species="S2"/>
        </listOfProducts>
        <kineticLaw>
          <math xmlns="http://www.w3.org/1998/Math/MathML">
            <apply>
              <times/>
              <ci> rateLaw10 </ci>
              <ci> S22 </ci>
            </apply>
          </math>
        </kineticLaw>
      </reaction>
      <reaction id="R42" reversible="false">
        <listOfReactants>
          <speciesReference species="S23"/>
        </listOfReactants>
        <listOfProducts>
          <speciesReference species="S1"/>
        </listOfProducts>
        <kineticLaw>
          <math xmlns="http://www.w3.org/1998/Math/MathML">
            <apply>
              <times/>
              <ci> d2 </ci>
              <ci> S23 </ci>
            </apply>
          </math>
        </kineticLaw>
      </reaction>
      <reaction id="R43" reversible="false">
        <listOfReactants>
          <speciesReference species="S24"/>
        </listOfReactants>
        <kineticLaw>
          <math xmlns="http://www.w3.org/1998/Math/MathML">
            <apply>
              <times/>
              <ci> rateLaw12 </ci>
              <ci> S24 </ci>
            </apply>
          </math>
        </kineticLaw>
      </reaction>
      <reaction id="R44" reversible="false">
        <listOfReactants>
          <speciesReference species="S25"/>
        </listOfReactants>
        <kineticLaw>
          <math xmlns="http://www.w3.org/1998/Math/MathML">
            <apply>
              <times/>
              <ci> rateLaw14 </ci>
              <ci> S25 </ci>
            </apply>
          </math>
        </kineticLaw>
      </reaction>
      <reaction id="R45" reversible="false">
        <listOfReactants>
          <speciesReference species="S25"/>
        </listOfReactants>
        <kineticLaw>
          <math xmlns="http://www.w3.org/1998/Math/MathML">
            <apply>
              <times/>
              <ci> rateLaw16 </ci>
              <ci> S25 </ci>
            </apply>
          </math>
        </kineticLaw>
      </reaction>
      <reaction id="R46" reversible="false">
        <listOfReactants>
          <speciesReference species="S26"/>
        </listOfReactants>
        <kineticLaw>
          <math xmlns="http://www.w3.org/1998/Math/MathML">
            <apply>
              <times/>
              <ci> g8 </ci>
              <ci> S26 </ci>
            </apply>
          </math>
        </kineticLaw>
      </reaction>
      <reaction id="R47" reversible="false">
        <listOfReactants>
          <speciesReference species="S27"/>
        </listOfReactants>
        <kineticLaw>
          <math xmlns="http://www.w3.org/1998/Math/MathML">
            <apply>
              <times/>
              <ci> g101 </ci>
              <ci> S27 </ci>
            </apply>
          </math>
        </kineticLaw>
      </reaction>
      <reaction id="R48" reversible="false">
        <listOfReactants>
          <speciesReference species="S27"/>
        </listOfReactants>
        <kineticLaw>
          <math xmlns="http://www.w3.org/1998/Math/MathML">
            <apply>
              <times/>
              <ci> rateLaw18 </ci>
              <ci> S27 </ci>
            </apply>
          </math>
        </kineticLaw>
      </reaction>
      <reaction id="R49" reversible="false">
        <listOfReactants>
          <speciesReference species="S27"/>
        </listOfReactants>
        <listOfProducts>
          <speciesReference species="S44"/>
        </listOfProducts>
        <kineticLaw>
          <math xmlns="http://www.w3.org/1998/Math/MathML">
            <apply>
              <times/>
              <ci> rateLaw22 </ci>
              <ci> S27 </ci>
            </apply>
          </math>
        </kineticLaw>
      </reaction>
      <reaction id="R50" reversible="false">
        <listOfReactants>
          <speciesReference species="S27"/>
        </listOfReactants>
        <listOfProducts>
          <speciesReference species="S45"/>
        </listOfProducts>
        <kineticLaw>
          <math xmlns="http://www.w3.org/1998/Math/MathML">
            <apply>
              <times/>
              <ci> rateLaw23 </ci>
              <ci> S27 </ci>
            </apply>
          </math>
        </kineticLaw>
      </reaction>
      <reaction id="R51" reversible="false">
        <listOfReactants>
          <speciesReference species="S28"/>
        </listOfReactants>
        <kineticLaw>
          <math xmlns="http://www.w3.org/1998/Math/MathML">
            <apply>
              <times/>
              <ci> rateLaw26 </ci>
              <ci> S28 </ci>
            </apply>
          </math>
        </kineticLaw>
      </reaction>
      <reaction id="R52" reversible="false">
        <listOfReactants>
          <speciesReference species="S28"/>
        </listOfReactants>
        <kineticLaw>
          <math xmlns="http://www.w3.org/1998/Math/MathML">
            <apply>
              <times/>
              <ci> rateLaw28 </ci>
              <ci> S28 </ci>
            </apply>
          </math>
        </kineticLaw>
      </reaction>
      <reaction id="R53" reversible="false">
        <listOfReactants>
          <speciesReference species="S29"/>
        </listOfReactants>
        <kineticLaw>
          <math xmlns="http://www.w3.org/1998/Math/MathML">
            <apply>
              <times/>
              <ci> g14 </ci>
              <ci> S29 </ci>
            </apply>
          </math>
        </kineticLaw>
      </reaction>
      <reaction id="R54" reversible="false">
        <listOfReactants>
          <speciesReference species="S29"/>
        </listOfReactants>
        <listOfProducts>
          <speciesReference species="S46"/>
        </listOfProducts>
        <kineticLaw>
          <math xmlns="http://www.w3.org/1998/Math/MathML">
            <apply>
              <times/>
              <ci> rateLaw30 </ci>
              <ci> S29 </ci>
            </apply>
          </math>
        </kineticLaw>
      </reaction>
      <reaction id="R55" reversible="false">
        <listOfReactants>
          <speciesReference species="S30"/>
        </listOfReactants>
        <kineticLaw>
          <math xmlns="http://www.w3.org/1998/Math/MathML">
            <apply>
              <times/>
              <ci> rateLaw34 </ci>
              <ci> S30 </ci>
            </apply>
          </math>
        </kineticLaw>
      </reaction>
      <reaction id="R56" reversible="false">
        <listOfReactants>
          <speciesReference species="S30"/>
        </listOfReactants>
        <kineticLaw>
          <math xmlns="http://www.w3.org/1998/Math/MathML">
            <apply>
              <times/>
              <ci> rateLaw36 </ci>
              <ci> S30 </ci>
            </apply>
          </math>
        </kineticLaw>
      </reaction>
      <reaction id="R57" reversible="false">
        <listOfReactants>
          <speciesReference species="S31"/>
        </listOfReactants>
        <kineticLaw>
          <math xmlns="http://www.w3.org/1998/Math/MathML">
            <apply>
              <times/>
              <ci> g6 </ci>
              <ci> S31 </ci>
            </apply>
          </math>
        </kineticLaw>
      </reaction>
      <reaction id="R58" reversible="false">
        <listOfReactants>
          <speciesReference species="S32"/>
        </listOfReactants>
        <listOfProducts>
          <speciesReference species="S4"/>
        </listOfProducts>
        <kineticLaw>
          <math xmlns="http://www.w3.org/1998/Math/MathML">
            <apply>
              <times/>
              <ci> rateLaw39 </ci>
              <ci> S32 </ci>
            </apply>
          </math>
        </kineticLaw>
      </reaction>
      <reaction id="R59" reversible="false">
        <listOfReactants>
          <speciesReference species="S33"/>
        </listOfReactants>
        <listOfProducts>
          <speciesReference species="S5"/>
        </listOfProducts>
        <kineticLaw>
          <math xmlns="http://www.w3.org/1998/Math/MathML">
            <apply>
              <times/>
              <ci> d8 </ci>
              <ci> S33 </ci>
            </apply>
          </math>
        </kineticLaw>
      </reaction>
      <reaction id="R60" reversible="false">
        <listOfReactants>
          <speciesReference species="S34"/>
        </listOfReactants>
        <kineticLaw>
          <math xmlns="http://www.w3.org/1998/Math/MathML">
            <apply>
              <times/>
              <ci> rateLaw42 </ci>
              <ci> S34 </ci>
            </apply>
          </math>
        </kineticLaw>
      </reaction>
      <reaction id="R61" reversible="false">
        <listOfReactants>
          <speciesReference species="S34"/>
        </listOfReactants>
        <kineticLaw>
          <math xmlns="http://www.w3.org/1998/Math/MathML">
            <apply>
              <times/>
              <ci> rateLaw44 </ci>
              <ci> S34 </ci>
            </apply>
          </math>
        </kineticLaw>
      </reaction>
      <reaction id="R62" reversible="false">
        <listOfReactants>
          <speciesReference species="S35"/>
        </listOfReactants>
        <kineticLaw>
          <math xmlns="http://www.w3.org/1998/Math/MathML">
            <apply>
              <times/>
              <ci> g19 </ci>
              <ci> S35 </ci>
            </apply>
          </math>
        </kineticLaw>
      </reaction>
      <reaction id="R63" reversible="false">
        <listOfReactants>
          <speciesReference species="S36"/>
        </listOfReactants>
        <kineticLaw>
          <math xmlns="http://www.w3.org/1998/Math/MathML">
            <apply>
              <times/>
              <ci> g20 </ci>
              <ci> S36 </ci>
            </apply>
          </math>
        </kineticLaw>
      </reaction>
      <reaction id="R64" reversible="false">
        <listOfReactants>
          <speciesReference species="S35"/>
          <speciesReference species="S36"/>
        </listOfReactants>
        <listOfProducts>
          <speciesReference species="S47"/>
        </listOfProducts>
        <kineticLaw>
          <math xmlns="http://www.w3.org/1998/Math/MathML">
            <apply>
              <times/>
              <ci> b5 </ci>
              <ci> S35 </ci>
              <ci> S36 </ci>
            </apply>
          </math>
        </kineticLaw>
      </reaction>
      <reaction id="R65" reversible="false">
        <listOfReactants>
          <speciesReference species="S37"/>
        </listOfReactants>
        <listOfProducts>
          <speciesReference species="S6"/>
        </listOfProducts>
        <kineticLaw>
          <math xmlns="http://www.w3.org/1998/Math/MathML">
            <apply>
              <times/>
              <ci> rateLaw48 </ci>
              <ci> S37 </ci>
            </apply>
          </math>
        </kineticLaw>
      </reaction>
      <reaction id="R66" reversible="false">
        <listOfReactants>
          <speciesReference species="S38"/>
        </listOfReactants>
        <listOfProducts>
          <speciesReference species="S6"/>
          <speciesReference species="S7"/>
        </listOfProducts>
        <kineticLaw>
          <math xmlns="http://www.w3.org/1998/Math/MathML">
            <apply>
              <times/>
              <ci> u5 </ci>
              <ci> S38 </ci>
            </apply>
          </math>
        </kineticLaw>
      </reaction>
      <reaction id="R67" reversible="false">
        <listOfReactants>
          <speciesReference species="S38"/>
        </listOfReactants>
        <listOfProducts>
          <speciesReference species="S7"/>
          <speciesReference species="S37"/>
        </listOfProducts>
        <kineticLaw>
          <math xmlns="http://www.w3.org/1998/Math/MathML">
            <apply>
              <times/>
              <ci> rateLaw49 </ci>
              <ci> S38 </ci>
            </apply>
          </math>
        </kineticLaw>
      </reaction>
      <reaction id="R68" reversible="false">
        <listOfReactants>
          <speciesReference species="S39"/>
        </listOfReactants>
        <kineticLaw>
          <math xmlns="http://www.w3.org/1998/Math/MathML">
            <apply>
              <times/>
              <ci> rateLaw51 </ci>
              <ci> S39 </ci>
            </apply>
          </math>
        </kineticLaw>
      </reaction>
      <reaction id="R69" reversible="false">
        <listOfReactants>
          <speciesReference species="S39"/>
        </listOfReactants>
        <kineticLaw>
          <math xmlns="http://www.w3.org/1998/Math/MathML">
            <apply>
              <times/>
              <ci> rateLaw53 </ci>
              <ci> S39 </ci>
            </apply>
          </math>
        </kineticLaw>
      </reaction>
      <reaction id="R70" reversible="false">
        <listOfReactants>
          <speciesReference species="S40"/>
        </listOfReactants>
        <kineticLaw>
          <math xmlns="http://www.w3.org/1998/Math/MathML">
            <apply>
              <times/>
              <ci> g9 </ci>
              <ci> S40 </ci>
            </apply>
          </math>
        </kineticLaw>
      </reaction>
      <reaction id="R71" reversible="false">
        <listOfReactants>
          <speciesReference species="S8"/>
          <speciesReference species="S40"/>
        </listOfReactants>
        <listOfProducts>
          <speciesReference species="S48"/>
        </listOfProducts>
        <kineticLaw>
          <math xmlns="http://www.w3.org/1998/Math/MathML">
            <apply>
              <times/>
              <ci> b1 </ci>
              <ci> S8 </ci>
              <ci> S40 </ci>
            </apply>
          </math>
        </kineticLaw>
      </reaction>
      <reaction id="R72" reversible="false">
        <listOfReactants>
          <speciesReference species="S41"/>
        </listOfReactants>
        <listOfProducts>
          <speciesReference species="S8"/>
          <speciesReference species="S9"/>
        </listOfProducts>
        <kineticLaw>
          <math xmlns="http://www.w3.org/1998/Math/MathML">
            <apply>
              <times/>
              <ci> u2 </ci>
              <ci> S41 </ci>
            </apply>
          </math>
        </kineticLaw>
      </reaction>
      <reaction id="R73" reversible="false">
        <listOfReactants>
          <speciesReference species="S41"/>
        </listOfReactants>
        <listOfProducts>
          <speciesReference species="S8"/>
          <speciesReference species="S42"/>
        </listOfProducts>
        <kineticLaw>
          <math xmlns="http://www.w3.org/1998/Math/MathML">
            <apply>
              <times/>
              <ci> rateLaw55 </ci>
              <ci> S41 </ci>
            </apply>
          </math>
        </kineticLaw>
      </reaction>
      <reaction id="R74" reversible="false">
        <listOfReactants>
          <speciesReference species="S42"/>
        </listOfReactants>
        <listOfProducts>
          <speciesReference species="S9"/>
        </listOfProducts>
        <kineticLaw>
          <math xmlns="http://www.w3.org/1998/Math/MathML">
            <apply>
              <times/>
              <ci> d9 </ci>
              <ci> S42 </ci>
            </apply>
          </math>
        </kineticLaw>
      </reaction>
      <reaction id="R75" reversible="false">
        <listOfReactants>
          <speciesReference species="S10"/>
          <speciesReference species="S42"/>
        </listOfReactants>
        <listOfProducts>
          <speciesReference species="S49"/>
        </listOfProducts>
        <kineticLaw>
          <math xmlns="http://www.w3.org/1998/Math/MathML">
            <apply>
              <times/>
              <ci> b3 </ci>
              <ci> S10 </ci>
              <ci> S42 </ci>
            </apply>
          </math>
        </kineticLaw>
      </reaction>
      <reaction id="R76" reversible="false">
        <listOfReactants>
          <speciesReference species="S43"/>
        </listOfReactants>
        <kineticLaw>
          <math xmlns="http://www.w3.org/1998/Math/MathML">
            <apply>
              <times/>
              <ci> g17 </ci>
              <ci> S43 </ci>
            </apply>
          </math>
        </kineticLaw>
      </reaction>
      <reaction id="R77" reversible="false">
        <listOfReactants>
          <speciesReference species="S43"/>
        </listOfReactants>
        <listOfProducts>
          <speciesReference species="S50"/>
        </listOfProducts>
        <kineticLaw>
          <math xmlns="http://www.w3.org/1998/Math/MathML">
            <apply>
              <times/>
              <ci> rateLaw57 </ci>
              <ci> S43 </ci>
            </apply>
          </math>
        </kineticLaw>
      </reaction>
      <reaction id="R78" reversible="false">
        <listOfReactants>
          <speciesReference species="S44"/>
        </listOfReactants>
        <kineticLaw>
          <math xmlns="http://www.w3.org/1998/Math/MathML">
            <apply>
              <times/>
              <ci> g101 </ci>
              <ci> S44 </ci>
            </apply>
          </math>
        </kineticLaw>
      </reaction>
      <reaction id="R79" reversible="false">
        <listOfReactants>
          <speciesReference species="S45"/>
        </listOfReactants>
        <kineticLaw>
          <math xmlns="http://www.w3.org/1998/Math/MathML">
            <apply>
              <times/>
              <ci> g101 </ci>
              <ci> S45 </ci>
            </apply>
          </math>
        </kineticLaw>
      </reaction>
      <reaction id="R80" reversible="false">
        <listOfReactants>
          <speciesReference species="S45"/>
        </listOfReactants>
        <kineticLaw>
          <math xmlns="http://www.w3.org/1998/Math/MathML">
            <apply>
              <times/>
              <ci> rateLaw19 </ci>
              <ci> S45 </ci>
            </apply>
          </math>
        </kineticLaw>
      </reaction>
      <reaction id="R81" reversible="false">
        <listOfReactants>
          <speciesReference species="S44"/>
        </listOfReactants>
        <kineticLaw>
          <math xmlns="http://www.w3.org/1998/Math/MathML">
            <apply>
              <times/>
              <ci> rateLaw20 </ci>
              <ci> S44 </ci>
            </apply>
          </math>
        </kineticLaw>
      </reaction>
      <reaction id="R82" reversible="false">
        <listOfReactants>
          <speciesReference species="S45"/>
        </listOfReactants>
        <listOfProducts>
          <speciesReference species="S51"/>
        </listOfProducts>
        <kineticLaw>
          <math xmlns="http://www.w3.org/1998/Math/MathML">
            <apply>
              <times/>
              <ci> rateLaw22 </ci>
              <ci> S45 </ci>
            </apply>
          </math>
        </kineticLaw>
      </reaction>
      <reaction id="R83" reversible="false">
        <listOfReactants>
          <speciesReference species="S44"/>
        </listOfReactants>
        <listOfProducts>
          <speciesReference species="S27"/>
        </listOfProducts>
        <kineticLaw>
          <math xmlns="http://www.w3.org/1998/Math/MathML">
            <apply>
              <times/>
              <ci> d3 </ci>
              <ci> S44 </ci>
            </apply>
          </math>
        </kineticLaw>
      </reaction>
      <reaction id="R84" reversible="false">
        <listOfReactants>
          <speciesReference species="S44"/>
        </listOfReactants>
        <listOfProducts>
          <speciesReference species="S51"/>
        </listOfProducts>
        <kineticLaw>
          <math xmlns="http://www.w3.org/1998/Math/MathML">
            <apply>
              <times/>
              <ci> rateLaw23 </ci>
              <ci> S44 </ci>
            </apply>
          </math>
        </kineticLaw>
      </reaction>
      <reaction id="R85" reversible="false">
        <listOfReactants>
          <speciesReference species="S45"/>
        </listOfReactants>
        <listOfProducts>
          <speciesReference species="S27"/>
        </listOfProducts>
        <kineticLaw>
          <math xmlns="http://www.w3.org/1998/Math/MathML">
            <apply>
              <times/>
              <ci> rateLaw24 </ci>
              <ci> S45 </ci>
            </apply>
          </math>
        </kineticLaw>
      </reaction>
      <reaction id="R86" reversible="false">
        <listOfReactants>
          <speciesReference species="S46"/>
        </listOfReactants>
        <kineticLaw>
          <math xmlns="http://www.w3.org/1998/Math/MathML">
            <apply>
              <times/>
              <ci> g15 </ci>
              <ci> S46 </ci>
            </apply>
          </math>
        </kineticLaw>
      </reaction>
      <reaction id="R87" reversible="false">
        <listOfReactants>
          <speciesReference species="S46"/>
        </listOfReactants>
        <listOfProducts>
          <speciesReference species="S29"/>
        </listOfProducts>
        <kineticLaw>
          <math xmlns="http://www.w3.org/1998/Math/MathML">
            <apply>
              <times/>
              <ci> d5 </ci>
              <ci> S46 </ci>
            </apply>
          </math>
        </kineticLaw>
      </reaction>
      <reaction id="R88" reversible="false">
        <listOfReactants>
          <speciesReference species="S46"/>
        </listOfReactants>
        <listOfProducts>
          <speciesReference species="S52"/>
        </listOfProducts>
        <kineticLaw>
          <math xmlns="http://www.w3.org/1998/Math/MathML">
            <apply>
              <times/>
              <ci> i1 </ci>
              <ci> S46 </ci>
            </apply>
          </math>
        </kineticLaw>
      </reaction>
      <reaction id="R89" reversible="false">
        <listOfReactants>
          <speciesReference species="S47"/>
        </listOfReactants>
        <listOfProducts>
          <speciesReference species="S35"/>
          <speciesReference species="S36"/>
        </listOfProducts>
        <kineticLaw>
          <math xmlns="http://www.w3.org/1998/Math/MathML">
            <apply>
              <times/>
              <ci> u6 </ci>
              <ci> S47 </ci>
            </apply>
          </math>
        </kineticLaw>
      </reaction>
      <reaction id="R90" reversible="false">
        <listOfReactants>
          <speciesReference species="S47"/>
        </listOfReactants>
        <kineticLaw>
          <math xmlns="http://www.w3.org/1998/Math/MathML">
            <apply>
              <times/>
              <ci> g20 </ci>
              <ci> S47 </ci>
            </apply>
          </math>
        </kineticLaw>
      </reaction>
      <reaction id="R91" reversible="false">
        <listOfReactants>
          <speciesReference species="S48"/>
        </listOfReactants>
        <listOfProducts>
          <speciesReference species="S8"/>
          <speciesReference species="S40"/>
        </listOfProducts>
        <kineticLaw>
          <math xmlns="http://www.w3.org/1998/Math/MathML">
            <apply>
              <times/>
              <ci> u1 </ci>
              <ci> S48 </ci>
            </apply>
          </math>
        </kineticLaw>
      </reaction>
      <reaction id="R92" reversible="false">
        <listOfReactants>
          <speciesReference species="S48"/>
        </listOfReactants>
        <listOfProducts>
          <speciesReference species="S8"/>
        </listOfProducts>
        <kineticLaw>
          <math xmlns="http://www.w3.org/1998/Math/MathML">
            <apply>
              <times/>
              <ci> g16 </ci>
              <ci> S48 </ci>
            </apply>
          </math>
        </kineticLaw>
      </reaction>
      <reaction id="R93" reversible="false">
        <listOfReactants>
          <speciesReference species="S49"/>
        </listOfReactants>
        <listOfProducts>
          <speciesReference species="S10"/>
          <speciesReference species="S42"/>
        </listOfProducts>
        <kineticLaw>
          <math xmlns="http://www.w3.org/1998/Math/MathML">
            <apply>
              <times/>
              <ci> u3 </ci>
              <ci> S49 </ci>
            </apply>
          </math>
        </kineticLaw>
      </reaction>
      <reaction id="R94" reversible="false">
        <listOfReactants>
          <speciesReference species="S49"/>
        </listOfReactants>
        <listOfProducts>
          <speciesReference species="S9"/>
          <speciesReference species="S10"/>
        </listOfProducts>
        <kineticLaw>
          <math xmlns="http://www.w3.org/1998/Math/MathML">
            <apply>
              <times/>
              <ci> d9 </ci>
              <ci> S49 </ci>
            </apply>
          </math>
        </kineticLaw>
      </reaction>
      <reaction id="R95" reversible="false">
        <listOfReactants>
          <speciesReference species="S50"/>
        </listOfReactants>
        <kineticLaw>
          <math xmlns="http://www.w3.org/1998/Math/MathML">
            <apply>
              <times/>
              <ci> g17 </ci>
              <ci> S50 </ci>
            </apply>
          </math>
        </kineticLaw>
      </reaction>
      <reaction id="R96" reversible="false">
        <listOfReactants>
          <speciesReference species="S51"/>
        </listOfReactants>
        <kineticLaw>
          <math xmlns="http://www.w3.org/1998/Math/MathML">
            <apply>
              <times/>
              <ci> g101 </ci>
              <ci> S51 </ci>
            </apply>
          </math>
        </kineticLaw>
      </reaction>
      <reaction id="R97" reversible="false">
        <listOfReactants>
          <speciesReference species="S51"/>
        </listOfReactants>
        <kineticLaw>
          <math xmlns="http://www.w3.org/1998/Math/MathML">
            <apply>
              <times/>
              <ci> rateLaw21 </ci>
              <ci> S51 </ci>
            </apply>
          </math>
        </kineticLaw>
      </reaction>
      <reaction id="R98" reversible="false">
        <listOfReactants>
          <speciesReference species="S51"/>
        </listOfReactants>
        <listOfProducts>
          <speciesReference species="S45"/>
        </listOfProducts>
        <kineticLaw>
          <math xmlns="http://www.w3.org/1998/Math/MathML">
            <apply>
              <times/>
              <ci> d3 </ci>
              <ci> S51 </ci>
            </apply>
          </math>
        </kineticLaw>
      </reaction>
      <reaction id="R99" reversible="false">
        <listOfReactants>
          <speciesReference species="S51"/>
        </listOfReactants>
        <listOfProducts>
          <speciesReference species="S44"/>
        </listOfProducts>
        <kineticLaw>
          <math xmlns="http://www.w3.org/1998/Math/MathML">
            <apply>
              <times/>
              <ci> rateLaw24 </ci>
              <ci> S51 </ci>
            </apply>
          </math>
        </kineticLaw>
      </reaction>
      <reaction id="R100" reversible="false">
        <listOfReactants>
          <speciesReference species="S52"/>
        </listOfReactants>
        <kineticLaw>
          <math xmlns="http://www.w3.org/1998/Math/MathML">
            <apply>
              <times/>
              <ci> g15 </ci>
              <ci> S52 </ci>
            </apply>
          </math>
        </kineticLaw>
      </reaction>
      <reaction id="R101" reversible="false">
        <listOfReactants>
          <speciesReference species="S52"/>
        </listOfReactants>
        <listOfProducts>
          <speciesReference species="S53"/>
        </listOfProducts>
        <kineticLaw>
          <math xmlns="http://www.w3.org/1998/Math/MathML">
            <apply>
              <times/>
              <ci> rateLaw31 </ci>
              <ci> S52 </ci>
            </apply>
          </math>
        </kineticLaw>
      </reaction>
      <reaction id="R102" reversible="false">
        <listOfReactants>
          <speciesReference species="S53"/>
        </listOfReactants>
        <kineticLaw>
          <math xmlns="http://www.w3.org/1998/Math/MathML">
            <apply>
              <times/>
              <ci> g15 </ci>
              <ci> S53 </ci>
            </apply>
          </math>
        </kineticLaw>
      </reaction>
      <reaction id="R103" reversible="false">
        <listOfReactants>
          <speciesReference species="S53"/>
        </listOfReactants>
        <kineticLaw>
          <math xmlns="http://www.w3.org/1998/Math/MathML">
            <apply>
              <times/>
              <ci> g16 </ci>
              <ci> S53 </ci>
            </apply>
          </math>
        </kineticLaw>
      </reaction>
      <reaction id="R104" reversible="false">
        <listOfReactants>
          <speciesReference species="S53"/>
        </listOfReactants>
        <listOfProducts>
          <speciesReference species="S52"/>
        </listOfProducts>
        <kineticLaw>
          <math xmlns="http://www.w3.org/1998/Math/MathML">
            <apply>
              <times/>
              <ci> rateLaw32 </ci>
              <ci> S53 </ci>
            </apply>
          </math>
        </kineticLaw>
      </reaction>
    </listOfReactions>
  </model>
</sbml>
