# Supplementary material for: Feedbacks, Bifurcations, and Cell Fate Decision-Making in the p53 System
Source: PLoS Comput Biol. 2016 Feb 29;12(2):e1004787. doi: 10.1371/journal.pcbi.1004787 (PMC4771203; doi:10.1371/journal.pcbi.1004787)
Supplement: S3 Code — (ZIP) [file pcbi.1004787.s009.zip]

Archive with 22 entries (16 files):
- S3_Code_Matlab_Matcont/
- S3_Code_Matlab_Matcont/Systems/
- S3_Code_Matlab_Matcont/Systems/p53_network_arrest_module.m
- S3_Code_Matlab_Matcont/Systems/p53_network_apoptotic_module.m
- S3_Code_Matlab_Matcont/Systems/p53_network_core_module.m
- S3_Code_Matlab_Matcont/ReadMe.txt
- S3_Code_Matlab_Matcont/run_matcont_on_core_module.m
- S3_Code_Matlab_Matcont/run_matcont_on_arrest_module.m
- S3_Code_Matlab_Matcont/run_matcont_on_apoptotic_module.m
- S3_Code_Matlab_Matcont/modules_definitions/
- S3_Code_Matlab_Matcont/modules_definitions/core/
- S3_Code_Matlab_Matcont/modules_definitions/core/core_parameters_names.txt
- S3_Code_Matlab_Matcont/modules_definitions/core/core_derviatives.txt
- S3_Code_Matlab_Matcont/modules_definitions/core/core_coordinates_names.txt
- S3_Code_Matlab_Matcont/modules_definitions/apoptotic/
- S3_Code_Matlab_Matcont/modules_definitions/apoptotic/apoptotic_derivatives.txt
- S3_Code_Matlab_Matcont/modules_definitions/apoptotic/apoptotic_coordinates_names.txt
- S3_Code_Matlab_Matcont/modules_definitions/apoptotic/apoptotic_parameters_names.txt
- S3_Code_Matlab_Matcont/modules_definitions/arrest/
- S3_Code_Matlab_Matcont/modules_definitions/arrest/arrest_derivatives.txt
- S3_Code_Matlab_Matcont/modules_definitions/arrest/arrest_coordinates_names.txt
- S3_Code_Matlab_Matcont/modules_definitions/arrest/arrest_parameters_names.txt
