# Supplementary material for: Feedbacks, Bifurcations, and Cell Fate Decision-Making in the p53 System
Source: PLoS Comput Biol. 2016 Feb 29;12(2):e1004787. doi: 10.1371/journal.pcbi.1004787 (PMC4771203; doi:10.1371/journal.pcbi.1004787)
Supplement: S3 Code — (ZIP) [file pcbi.1004787.s009.zip › S3_Code_Matlab_Matcont/modules_definitions/core/core_parameters_names.txt]

DNA_DSB,SIAH1_tot,ATM_tot,AKT_tot,PIP_tot,PI3K_tot,q0_pten,q0_wip1,q0_mdm2,q1_pten,q1_mdm2,q1_wip1,q2,s1,s2,s3,t1,t2,t3,s6,s8,p1,p2,p3,p4,p5,p6,p8,p11,p12,d1,d2,d3,d4,d5,d6,d7,d8,d10,d11,i1,g1,g2,g3,g6,g7,g8,g10,g101,g11,g12,g13,g14,g15,g16,h,M1
