# Supplementary material for: Feedbacks, Bifurcations, and Cell Fate Decision-Making in the p53 System
Source: PLoS Comput Biol. 2016 Feb 29;12(2):e1004787. doi: 10.1371/journal.pcbi.1004787 (PMC4771203; doi:10.1371/journal.pcbi.1004787)
Supplement: S3 Code — (ZIP) [file pcbi.1004787.s009.zip › S3_Code_Matlab_Matcont/modules_definitions/core/core_coordinates_names.txt]

ATM_p,SIAH1_0,HIPK2,p53_0p,p53_arrester,p53_S46p,p53_killer,Mdm2_mRNA,Mdm2_cyt_0p,Mdm2_cyt_S166S186p,Mdm2_nuc_S166S186p,Mdm2_nuc_S166S186p_S395p,Wip1_mRNA,Wip1,PTEN_mRNA,PTEN,PIP3,AKT_p
