# Supplementary material for: Feedbacks, Bifurcations, and Cell Fate Decision-Making in the p53 System
Source: PLoS Comput Biol. 2016 Feb 29;12(2):e1004787. doi: 10.1371/journal.pcbi.1004787 (PMC4771203; doi:10.1371/journal.pcbi.1004787)
Supplement: S3 Code — (ZIP) [file pcbi.1004787.s009.zip › S3_Code_Matlab_Matcont/modules_definitions/apoptotic/apoptotic_parameters_names.txt]

p53_killer,AKT_p,Bad_tot,BclXL_tot,Fourteen33_tot,a1,a2,q0_bax,q1_bax,q2,s4,t4,s7,p7,d9,b1,b2,b3,u1,u2,u3,g4,g9,g16,g17,g18,h
