# Supplementary material for: Feedbacks, Bifurcations, and Cell Fate Decision-Making in the p53 System
Source: PLoS Comput Biol. 2016 Feb 29;12(2):e1004787. doi: 10.1371/journal.pcbi.1004787 (PMC4771203; doi:10.1371/journal.pcbi.1004787)
Supplement: S3 Code — (ZIP) [file pcbi.1004787.s009.zip › S3_Code_Matlab_Matcont/modules_definitions/arrest/arrest_coordinates_names.txt]

p21_mRNA,p21,Rb_0,Rb_0_E2F1_cx,CyclinE,CyclinE_p21_cx
