# Supplementary material for: Feedbacks, Bifurcations, and Cell Fate Decision-Making in the p53 System
Source: PLoS Comput Biol. 2016 Feb 29;12(2):e1004787. doi: 10.1371/journal.pcbi.1004787 (PMC4771203; doi:10.1371/journal.pcbi.1004787)
Supplement: S3 Code — (ZIP) [file pcbi.1004787.s009.zip › S3_Code_Matlab_Matcont/modules_definitions/arrest/arrest_parameters_names.txt]

p53_arrester,Rb_tot,E2F1_tot,q0_p21,q1_p21,q2,s5,t5,s9,s10,p9,p10,d12,b4,b5,u5,u6,g5,g19,g20,h,M2,M3
